# Supplementary material for: Exploring the Transcriptome Dynamics of In Vivo Theileria annulata Infection in Crossbred Cattle
Source: Genes (Basel). 2023 Aug 22;14(9):1663. doi: 10.3390/genes14091663 (PMC10530335; doi:10.3390/genes14091663)
Supplement: Supplementary file 1 [file genes-14-01663-s001.zip]

Archive with 1 entries (1 files):
- supplementary data-revised.xlsx
