# Supplementary material for: Exploring the Transcriptome Dynamics of In Vivo Theileria annulata Infection in Crossbred Cattle
Source: Genes (Basel). 2023 Aug 22;14(9):1663. doi: 10.3390/genes14091663 (PMC10530335; doi:10.3390/genes14091663)
Supplement: Supplementary file 1 [file genes-14-01663-s001.zip › supplementary data-revised.xlsx]

## Sheet: Sheet1
Exploring the transcriptome dynamics of in vivo Theileria annulata infection in crossbred cattle
Sonika Ahlawat1, Vikas Choudhary2, Reena Arora1*, Ashish Kumar1, Mandeep Kaur1, Pooja Chhabra1
1ICAR-National Bureau of Animal Genetic Resources, Karnal
2Department of Animal Husbandry and Dairying, Haryana
*Corresponding author:
Dr. Reena Arora
Principal Scientist,
Animal Biotechnology Division,
P O Box 129, G T Road By-Pass,
Karnal-132001, Haryana, India.
Email: rejagati@gmail.com; reena.arora@icar.gov.in

## Sheet: Table S1
Table S1. Primer details for real time quantitative PCR (RT-qPCR).
S.No.	Gene	Primer	Sequence	Annealing Temp. ( 0C)	Product Size (bp)	Reference
1	ATN1	F	gccatggagcaactagacct	58	207	This study
		R	tctccgagttttcagcacct
2	ACTB	F	ctcttccagccttccttcct	60	101	Verschoor, Ch.P., Pant, S.D., You, Q., Kelton, D.F., Karrow, N.A., 2010. Gene expression profiling of PBMCs from Holstein and Jersey cows subclinically infected with Mycobacterium avium ssp. paratuberculosis. Vet. Immunol. Immunopathol. 137, 1–11.
		R	tagaggtccttgcggatgtc
3	CAPG	F	atattggccgtgcacctcaaca	58	251	Salhab, M., Dhorne‐Pollet, S., Auclair, S., Guyader‐Joly, C., Brisard, D., Dalbies‐Tran, R., Dupont, J., Ponsart, C., Mermillod, P., Uzbekova, S., 2013. In vitro maturation of oocytes alters gene expression and signaling pathways in bovine cumulus cells. Molecular Reproduction and Development 80(2), 166-182.
		R	ttgaaactgtcccagctcagca
4	CBX4	F	ctggtgaaatggagaggc	60	185	Chen, Y., Du, J., Wang, Y., Shi, H., Jiang, Q., Wang, Y., Zhang, H., Wei, Y., Xue, W., Pu, Z., Gao, Y., 2019. MicroRNA-497-5p induces cell cycle arrest of cervical cancer cells in S phase by targeting CBX4. OncoTargets and Therapy, 12, p.10535.
		R	gaacgacgggcaaaggtagg
5	CDH1	F	agttctgccagactctagcc	58	181	This study
		R	caccaaagccaggaatgcag
6	CDK1	F	agtggaaaccaggaagcttag	58	100	This study
		R	attcgtttggcaggatcataga
7	GPX7	F	cttcaaggccgtcaacatcc	60	188	This study
		R	caaactggttgcaggggaag
8	ISG15	F	tgcagaactgcatctccatc	60	202	Soumya, N. P., Das, D. N., Jeyakumar, S., Mondal, S., Mor, A., Mundhe, U. T., 2017. Differential expression of ISG15 mRNA in peripheral blood mononuclear cells of nulliparous and multiparous pregnant versus non‐pregnant Bos indicus cattle. Reproduction in Domestic Animals 52(1), 97-106.
		R	ttcatgaggccgtattcctc
9	MCM5	F	tcatccaggacttcaccaagc	60	97	Fan, Y., Han, Z., Lu, X., Arbab, A. A. I., Nazar, M., Yang, Y., Yang, Z., 2021. Short Time-Series Expression transcriptome data reveal the gene expression patterns of dairy cow mammary gland as milk yield decreased process. Genes 12(6), 942.
		R	tgcatgcggtgttggatctc
10	TAP	F	tcttcctggtctgtctgct	62	183	Berghuis, L., Abdelaziz, K.T., Bierworth, J., Wyer, L., Jacob, G., Karrow, N.A., Sharif, S., Clark, M.E., Caswell, J.L., 2014. Comparison of innate immune agonists for induction of tracheal antimicrobial peptide gene expression in tracheal epithelial cells of cattle. Veterinary Research 45(1), 1-10.
		R	gctgtgtcttggccttcttt
11	TRIM 25	F	cggagctcctggagtatgtg	58	115	De Falco, F., Cutarelli, A., Gentile, I., Cerino, P., Uleri, V., Catoi, A. F., Roperto, S., 2021. Bovine Delta papillomavirus E5 oncoprotein interacts with TRIM25 and hampers antiviral innate immune response mediated by RIG-I-like receptors. Frontiers in Immunology, 12.
		R	tagttcagggatgcgtcagc
12	SRGN	F	tgtgaggttggtgtgtgagt	58	164	This study
		R	atgccatctagaccactgca
13	RPS28	F	tgcgcgtagaattcatggac	58	155	This study
		R	gacaacccagacatccagca
14	RPLP0	F	caaccctgaagtgcttgacat	60	227	Donaldson, L., Vuocolo, T., Gray, C., Strandberg, Y., Reverter, A., McWilliam, S., Wang, Y., Byrne, K., Tellam, R., 2005. Construction and validation of a bovine innate immune microarray. BMC Genomics 6, 135.
		R	aggcagatggatcagcca

## Sheet: Table S2
Table S2. Normalized expression values of all genes with RPKM>0.01 for infected and non-infected cows.
Gene name	RPKM Theileria - infected		Gene name	RPKM Non-infected
COX1	7321.88		RPLP1	7718.53
FTH1	7062.09		COX1	7233.23
TPT1	5996.72		TPT1	6708.69
COX3	5673.49		COX3	5914.91
RPLP1	5531.82		RPL13A	5884.21
TMSB10	4630.52		RPS15	4713.9
COX2	3735.46		ATP6	4428.81
ATP6	3673.5		TMSB10	4396.61
CD74	3485.79		B2M	4233.88
RPL13A	3424.32		RPS11	4203.4
ACTB	3402.43		CD74	3927.01
ISG15	3348.57		COX2	3922.77
B2M	3237.62		RPS3A	3740.63
RPS15	3075.52		JSP.1	3481.18
RPS11	2869.6		RPS3	3336.04
JSP.1	2844.85		UBA52	3277.25
RPLP0	2795.44		RPS20	3242.57
RPS3A	2767.73		RPL23	3180.85
TMSB4X	2626.85		RPL37	3032.07
UBA52	2557		RPS10	2977.1
RPS10	2536.23		RPS5	2849.71
RPS3	2489.27		RPS15A	2794.02
RPL37	2470.91		TMSB4X	2742.7
BOLA	2416.88		RPLP0	2732.21
RPL23	2362.39		RPS25	2726.11
RPS20	2351.02		RPL17	2672.88
RPS15A	2310.05		RPS12	2516.18
RPS12	2304.67		RPS23	2461.08
S100A12	2157.32		RPS27	2427.8
SRGN	2142.02		RPS7	2378.85
RPS5	2140		RPS2	2260.59
RPS28	2011.73		RPL13	2242.02
RPS25	1973.77		EEF1A1	2224.23
RPL17	1889.63		BOLA	2180.42
EEF1A1	1866.83		FAU	2139.18
FAU	1846.74		RPL19	2125.3
RPS27A	1804.46		RPL26	2111.27
RPS17	1786.84		FTH1	2046.79
RPL7A	1741.59		RPL29	1995.55
RPS2	1738.96		RPL14	1984.66
RPL13	1713		RPS28	1980.24
RPL19	1688.12		ND3	1968.86
S100A9	1666.77		RPL32	1959.56
RPL14	1639.82		RPS27A	1956.5
PFN1	1621.47		RPS24	1895.8
RPL18A	1610.18		RPL35A	1869.59
RPL29	1602		RPL10	1839.57
RPS24	1597.04		RPS17	1830.32
RPS23	1589.84		ND1	1802.77
RPL32	1577.21		RPL7A	1798.41
RPL35A	1575.66		RPL8	1771.64
RPL10	1546		RPL18A	1762.08
RPS27	1497.32		RPL18	1740.08
RPS18	1486.58		RPL9	1708.62
ND3	1474.62		RPL27	1682.89
RPL8	1470.89		RPS8	1646.92
RPL9	1448.75		ND2	1604.12
RPL27	1417.95		UBB	1591.4
RPS7	1411.15		RPS6	1571.95
RPL26	1396.37		RPS13	1541.23
ND2	1390.58		ACTB	1505.64
RPL24	1377.73		RPL10A	1477.54
RPS8	1364.46		ND4	1464.34
ND4	1342.08		RPL24	1364.7
ND1	1316.62		RPS18	1361.46
RPL18	1304.95		CYTB	1351.43
RPS6	1299.07		RPS21	1336.84
UBB	1291.35		SRGN	1316.02
RPS13	1245.46		RPS4X	1270.55
RPL4	1206.34		RPL7	1229.42
RPL10A	1186.42		BLA-DQB	1222.4
BLA-DQB	1182.01		RPL28	1191.95
RPL28	1169.2		RPL35	1186.85
RPS9	1161.14		RPL4	1172.04
RPS16	1105.39		RPS9	1170.09
SAT1	1094.45		RPS16	1146.28
IFITM1	1079.08		CD52	1058.67
RPL7	1071.55		RPS19	1049.71
MYL6	1054.35		RPL3	1049
RPS4X	1038.53		RACK1	1027.71
RPS21	1025.38		BOLA-DRA	1012.43
RPL3	1000.3		RPLP2	1007.34
CYTB	998.92		LYZ	973.62
IFITM3_2	988.432		SLC25A6	971.337
ACTG1	974.285		RPL36	941.64
LYZ	967.445		H3-3B	941.022
RPS19	961.814		PFN1	940.114
GPX1	943.452		RPSA	930.473
RPLP2	927.761		RPL39	926.546
RPL23A	919.798		GPX1	921.758
RPL36	895.282		RPL12	893.159
RACK1	871.421		RPL11	874.38
SLC25A6	868.432		RPL21	864.361
BOLA-DRA	866.803		MYL6	835.658
RPSA	865.154		CFD	825.631
RPL38	843.741		LAPTM5	730.929
PPIA	817.991		RPL5	728.426
RPL35	799.249		ND6	722.355
ND6	797.976		PTMA_2	718.933
FTL	791.245		RPL38	708.95
CFL1	775.002		RPL23A	708.797
RPL21	770.61		RPL37A	692.636
H3-3A	735.866		H3-3A	682.997
PTMA_2	730.914		RPS26	674.292
HNRNPA1	724.982		PPIA	661.619
PSAP	698.802		SSR4	637.262
CD52	691.864		OAZ1	628.08
RPS26	690.703		RPS14	625.974
RPL39	668		RPL27A	605.421
H3-3B	645.179		EIF1	586.97
LAPTM5	639.328		CFL1	566.175
RPL11	638.043		HNRNPA1	546.636
S100A8	631.721		RPL34	544.76
GAPDH	629.196		UBD	542.796
RPL5	620.646		RPS29_2	524.302
TSPO	613.229		GMFG	515.532
OAZ1	607.644		COX4I1	512.554
COTL1	597.216		PPIB	508.869
CORO1A	589.647		RPL30	505.366
GMFG	589.352		PSAP	505.288
PSMB8	571.677		S100A12	501.528
PLAC8B	571.502		ATP5MG	494.508
EIF1	552.475		VIM	493.139
SSR4	549.896		CORO1A	493.119
UBD	549.031		RPL6	491.226
RPL37A	540.149		ARPC1B	485.682
PABPC1	527.609		FTL	484.144
LAMP1	520.859		ARPC3	478.486
VIM	515.482		ACTG1	475.441
ENO1	505.786		SH3BGRL3	449.987
RPL27A	505.29		ARPC2	442.519
CCL4	504.209		COTL1	441.17
RPL36A	495.923		RPL36A	422.033
HBB	483.902		GAPDH	421.729
COX4I1	482.903		UBC	416.73
RPL6	480.9		LTB	414.891
ARPC3	478.233		S100A4	399.777
HSP90AB1	467.061		CALM2	391.812
ATP5MG	461.193		RPL15	387.51
IL1RN	457.723		PABPC1	380.567
ARPC1B	433.292		SAT1	379.61
RPS14	433.011		ARHGDIB	372.645
SH3BGRL3	431.764		PSMB8	363.15
FCER1G	428.745		PLAC8B	355.959
CD81	426.883		EIF3K	355.634
CFD	418.944		TSPO	344.626
UBC	416.953		EEF1B2	339.278
EEF2	409.433		EEF2	336.804
HBA	407.286		HMGB2	318.88
PPIB	401.532		LIMD2	317.235
ARPC2	397.907		EEF1G	316.548
NUPR1	397.32		EIF3E	311.158
LTB	394.48		SSR2	309.368
S100A4	394.127		ENO1	304.764
WARS1	392.752		CTSD	297.906
CTSS	388.418		H1-10	294.549
TNIP1	388.294		RPL22	289.701
EEF1G	384.374		ND5	288.844
RPL30	382.544		PSMB9	284.35
ANXA2	382.427		NPAS2	281.659
CTSD	381.911		S100A9	271.916
TALDO1	381.422		HSPA8	271.738
SOD2	379.375		HSPB1	271.162
RPL34	378.341		CNBP	269.488
ANXA1	377.585		RHOA	264.605
RPL15	369.269		CD48	262.288
CTSH	369.232		HSP90AB1	261.264
NFKBIA	347.74		CTSS	256.331
PSME1	343.438		EZR	254.144
UCP2	341.892		GNAS_1	253.873
RHOA	341.488		UCP2	250.125
RPS29_2	337.628		MYL12A	246.446
PKM	337.418		EMP3	245.371
PSMB9	336.939		JUND	244.966
HMGB2	335.331		TAGLN2	244.628
HNRNPA2B1	333.67		GNAI2	240.29
EIF3K	333.075		TPM3	238.32
CD48	331.342		PEBP1	225.335
ALDOA	327.906		GABARAP	222.284
RPL12	327.538		BTG1	222.128
IL1B	325.24		TMA7	221.537
BCL2A1	321.164		PTPRCAP	220.766
IDO1	307.652		HNRNPA2B1	216.431
SARS1	306.809		ATP5F1E	214.619
HSPB1	305.699		COX8A	212.45
ND5	305.206		PSME1	210.015
HSPA8	298.677		DDX5	210.009
LGALS1	297.44		GIMAP7_3	208.93
ARHGDIB	296.543		LGALS1	207.552
RAN	290.51		IFITM3_2	206.953
EMP3	286.628		SRSF5	205.888
LIMD2	285.752		CALM1	205.739
GABARAP	281.831		ATP8	205.228
AIF1	271.177		GNLY	203.969
SNX10	264.349		H2AZ2	201.588
EEF1B2	262.086		BTF3	200.813
EIF3E	257.581		ITM2B	197.73
SSR2	257.04		TALDO1	197.437
CALM2	253.29		RAC2	195.349
CHCHD2	249.959		FCN1	194.872
CD53	248.396		HNRNPF	189.909
ATP5F1E	248.113		PHGDH	189.671
ATP5F1A	247.28		DAZAP2	187.853
LDHA	245.854		CD81	187.85
GNAS_1	244.075		NOP53	187.814
TMA7	241.769		S100A10	187.123
ATP6V0E1	241.35		ANXA1	185.99
NME2	236.057		ELOB	185.69
PLEK	235.049		SERF2	183.634
GNG11	234.34		HNRNPH1	183.271
GNAI2	234.164		EIF4A2	182.753
H2AJ	233.43		LAMP1	182.156
EZR	233.242		SYNGR2	178.18
CCL2	233.189		ATF4	176.543
CALM1	231.221		CST3	176.108
ATP5IF1	231.045		AIF1	174.666
COX8A	228.275		TMBIM6	174.333
ATF4	227.105		LSP1	172.987
MARCKSL1	227.103		PSMA7	172.055
TAGLN2	226.973		KLF2	171.855
PSMB10	224.982		IFITM1	171.843
BoLA	224.354		NFKBIA	170.222
RAC1	223.145		CLIC1	169.841
SERF2	222.472		CHCHD2	168.842
MYL12A	221.35		CNN2	164.893
CSTB_2	219.793		ANP32B	164.879
BTG1	218.46		IL2RG	163.433
PDIA3	217.364		ITM2C	162.712
DAZAP2	213.129		NAP1L1	160.742
BOLA-DQB	211.325		ZFP36L2	159.906
COX7A2	211.009		CXCR4	159.844
ARHGDIA	210.237		H2AJ	158.67
LDHB	209.946		BoLA	155.182
CALR	209.663		GABARAPL2	154.962
TUBA1B	209.057		ATP5F1A	154.149
ACOD1	207.032		ARHGDIA	153.206
HNRNPF	205.97		JUNB	153.043
HNRNPH1	205.712		CRIP1	153.013
SEC61G	205.547		CD79A	152.556
PRDX1	205.399		ANXA2	152.415
ANP32B	203.29		CEBPD	151.764
GNLY	202.597		EIF3G	150.934
PSMA6	202.031		WARS1	149.505
TPM3	201.523		RPL36AL	149.113
CEBPD	200.877		CCL5	148.043
SRSF11	198.538		FCER1G	147.688
LGMN	197.895		PPP4C	147.37
EIF3G	197.808		UBE2D3	147.061
RPL22	197.802		UNC119	146.597
ITM2C	196.931		EIF3F	146.405
ARF1	196.673		EEF1D	146.281
ATP8	196.156		UBXN1	145.949
H2AZ2	195.112		SOD1	145.79
S100A11	195.11		ARF6	144.029
SDS	195.063		COX6A1	143.505
SERBP1	195.02		GNG11	141.81
IL2RG	194.562		NME2	141.629
UBE2D3	194.279		CALR	140.565
BIRC3	194.055		ABTB1	140.449
YBX1	193.926		PFDN5	139.783
BTF3	192.775		CYBA	139.345
CCL5	192.115		LDHB	139.243
NPAS2	191.719		YWHAB	139.169
PTX3	191.198		PTP4A2	138.946
LGALS9	190.487		SERBP1	138.026
GIMAP7_3	190.299		PPDPF	136.599
TXN	189.334		NACA	136.358
ACTR3	189.307		PSMB10	136.006
LCP1	188.674		MS4A1	135.242
PSME2	187.72		CD53	134.972
PSMA7	187.696		MRPL41	134.579
CTSB	186.317		ALDOA	134.482
PNP	185.776		ALDH2	134.252
TKT	184.873		PDIA3	133.515
TMBIM6	183.264		SF3B6	133.274
IRF1	182.863		BOLA-DMA	133.258
DEFB4A	182.549		DUSP2	132.789
ATP5F1B	181.746		YBX1	132.729
SLC25A3	181.043		PKM	132.631
ATP5MD	180.116		ITGB2	132.559
RHOG	179.325		EIF3H	132.43
CLIC1	179.145		CD79B	132.183
CNN2	179.124		CEBPB	132.075
RPL36AL	179.026		ARF1	131.529
ITM2B	178.557		SET	131.382
ATP5F1D	178.457		BOLA-DMB	131.381
JUND	177.979		IRF1	129.369
RAC2	173.443		ATP6V0E1	129.289
CD63	173.223		CTSB	128.995
PGK1	173.17		EIF3M	126.829
RIDA	172.751		HNRNPD	126.412
PGAM1	172.553		RPL22L1	125.904
SRSF5	171.511		PPP1CA	125.837
PEBP1	171.211		UXT	125.42
ELOB	170.707		TRAPPC5	125.412
DDX5	169.99		PTMS	125.335
COX6A1	169.809		ARPC5	124.829
HNRNPD	169.041		IDO1	124.356
EPSTI1	168.689		JCHAIN	124.08
APRT	168.236		TXNIP	123.558
AHCY	168.089		ATP5IF1	122.917
UBXN1	166.992		BANF1	122.658
EFHD2	166.751		SEC61G	122.399
LSP1	166.472		UBL5	121.572
S100A10	166.072		CTSH	121.216
RAP1B	165.458		LDHA	120.166
EIF3F	164.887		PAIP2	119.839
RBM3	164.885		HOPX	119.446
LAP3	164.807		RAC1	119.403
NAP1L1	164.02		LCP1	119.303
UBL5	162.476		CD3E	118.969
SYNGR2	162.362		ATP5MC2	118.723
NOP53	161.982		NPC2	118.122
CNBP	161.978		ATP5F1B	117.634
ITGB2	161.885		VAMP8	117.614
PTPN1	161.172		NDUFB10	117.611
ATP5PO	160.58		LY6E	117.343
NCL	160.534		PGAM1	116.722
ACSL5	159.925		HMGB1	116.402
PPA1	158.348		CD63	116.06
NACA	158.231		DYNLRB1	115.918
PSMB1	157.531		PRDX2	115.51
PPP4C	157.031		NSA2	115.195
RILPL2	156.605		CD37	115.123
ARPC5	156.499		PSMB1	114.12
GRB2	154.588		F13A1	113.634
GIMAP4	153.934		S100A8	113.465
EIF4A1	153.811		EIF2S3	113.038
ARF6	153.5		NDUFA1	113.022
PRDX5	152.775		SQSTM1	112.998
CFB	152.653		UBALD2	112.651
NCF1	152.525		ATP5PO	111.908
JUNB	152.18		GIMAP4	111.672
MARCKS	151.319		HNRNPK	111.57
SEM1	151.133		CCNG1	111.28
CD44	150.214		MRFAP1L1	110.826
PHGDH	149.946		CCND3	110.465
ALDH2	149.618		CD3G	110.44
TARS1	148.812		CTSW	110.074
NPC2	148.59		HNRNPDL	110.069
CLTA	147.683		APRT	109.817
PTP4A2	146.645		BOLA-NC1	109.442
CEBPB	146.375		ATP5MD	109.439
CCL8	146.274		COX7A2	108.596
CD69	146.16		GNB1	107.124
HMGB1	146.096		CMTM3	106.465
HSPA5	145.854		HNRNPL	106.069
GNG5	145.498		S100A11	105.306
PRELID1	144.54		CSK	105.079
HP	144.295		HNRNPM	105.079
GABARAPL2	143.921		TAPBP	104.845
CAPZA1	142.802		TAF10	104.845
GRN	142.758		PSME2	104.518
GNB1	142.684		ATP6V1G1	103.97
HNRNPDL	142.469		TKT	103.952
SF3B6	142.159		WDR1	103.875
PSMA1	141.967		SMDT1	103.045
FCN1	141.449		ATP5F1D	102.485
MRPL41	141.062		TMEM50A	102.296
RNF181	140.667		RBM3	102.109
GRO1	140.489		SRSF3	101.708
SELL	140.339		GNG5	100.905
CYSTM1	140.337		YPEL3	100.542
CXCR4	139.553		SUMO2	100.361
LYN	139.136		EDF1	100.178
EIF3H	137.932		SKP1	99.9248
IFI6	137.599		ASRGL1	99.8727
RETN	137.59		RAN	99.1283
UBALD2	137.543		OSTF1	98.6011
HNRNPM	137.476		PCBP2	98.2713
SRSF3	137.28		SARS1	98.2539
YWHAB	137.147		PRELID1	98.0021
TAP1	136.939		VPS28	97.5027
DDIT4	136.886		SLC25A3	97.45
PSMB4	136.062		RBM39	97.3895
TAF10	136.046		ARPC5L	97.3261
FUS	135.729		SEM1	96.3257
OAS1Y	135.379		PTPRC	95.7788
TAPBP	134.555		SNRPB	95.5081
ATP5MC3	134.554		SRSF11	95.3853
EIF3M	134.31		ACTR2	94.9108
OSTF1	134.078		EFHD2	93.9422
ICAM1	133.532		RASA3	93.9192
DYNLRB1	132.822		SDHB	93.3259
CAP1	132.674		RNF181	92.9277
PTPRCAP	132.289		TMEM14C	92.7344
F13A1	132.195		NCL	92.6623
HNRNPK	132.103		SCAND1	92.4971
CSK	131.721		CTBP1	92.2983
DEFB10	131.429		CD247	91.6426
HSP90AA1	131.265		TUBA1B	91.6193
LY6E	130.456		RWDD1	91.3769
MDH2	130.17		UBE2D2	91.0867
MX1	130.161		SF3B1	90.9922
CCL3	130.13		CAP1	90.3634
BATF3	130.085		CLTA	90.2852
RNF19B	129.534		PSMA6	90.1499
HCK	129.499		TRIR	90.082
EIF5A	129.422		DAP	89.9729
SDC4	129.112		CMTM7	89.9682
EEF1D	127.911		ARGLU1	89.9492
IFIT3	127.818		RTRAF	89.7422
CASP4	127.767		CMC2	89.3666
PSMB3	127.454		PSMG4	89.351
CXCL16	127.303		MAF1	89.3271
ATP5PB	126.977		EIF5A	88.8102
PPDPF	126.789		ACTR3	88.3043
TMEM50A	126.158		EIF4B	88.2362
WDR1	125.327		EIF3D	88.2059
ACTR2	125.039		CAPZA1	87.9799
SNRPB	124.65		HBB	87.8784
SET	124.135		FUS	87.8744
DUSP1	123.63		EIF4A1	87.6169
HIF1A	123.226		RHOG	86.9225
SUMO2	122.149		COX6B1	86.675
EIF1AX	121.621		PSMB3	86.5915
MRFAP1L1	121.149		CD5	86.3788
COX6B1	120.278		IDH2	86.2335
IDH2	120.072		ATP5MC3	86.2085
PSMA2	120.031		PSENEN	85.831
RPL22L1	119.3		CAPNS1	85.6968
PPP1CA	118.833		LGMN	85.558
SLC2A6	118.098		AHCY	85.379
NEDD8	117.731		BCAP31	84.9549
BID	116.666		RALY	84.7175
PTMS	116.573		MGC148714	84.18
POMP	116.437		PLP2	84.1318
SERP1	115.535		CYSTM1	84.0111
HNRNPL	115.528		FKBP8	83.9515
SOD1	114.835		PARK7	83.9024
EIF4A2	114.824		EIF4G2	83.7633
EIF4G2	114.344		EIF1AX	83.3722
ATP5MC2	114.161		TLE5	83.3478
MS4A1	113.852		ERH	83.2354
PFDN5	112.345		NDUFB8	82.6734
ERH	111.055		MFNG	82.4848
BOLA-DMB	110.349		UBE2B	82.4669
ZFAND6	109.966		ODC1	82.3851
TXNIP	109.354		SEPTIN1	82.3003
SF3B5	109.303		UQCRH	82.021
UBE2B	108.381		U2AF1	81.9284
BCL2L15	108.298		LAMTOR4	81.9171
NDUFA1	108.27		COPE	81.8907
BANF1	108.025		COX7A2L	81.717
CYBA	107.878		GYPC	81.649
STK17A	107.481		NONO	81.4361
GNB2	107.098		DEK	81.3289
UQCRC1	106.996		TXN	81.23
EIF3D	106.442		MATR3	80.8899
ECE1	106.361		PFDN4	80.6814
PTGES3	106.219		GRN	80.5954
PPP2CA	106.127		RILPL2	80.5266
SERPINB6	105.938		PSMB4	80.4205
PSMA3	105.934		U2AF1L4	80.3998
SMDT1	105.658		RABAC1	80.2728
PTPRC	105.488		MORF4L1	80.194
EIF2S3	105.343		PLD4	80.1404
CAPNS1	105.334		CD3D	80.1064
MORF4L1	105.151		UQCR11	79.987
IFI30	105.072		PNP	79.9461
DUSP2	105.023		STK17A	79.6665
TMBIM1	104.964		ATP5PD	79.54
MATR3	104.759		ATP5PB	79.5246
SLC25A5	104.756		IFI30	79.4124
VAMP8	104.607		PTGES3	79.3891
KLF2	104.331		DDT	79.336
U2AF1	104.081		ID2	79.3219
EIF4B	103.757		SEPTIN9	79.0789
UXT	103.539		GNB2	78.8177
HNRNPAB	103.453		NDUFA2	78.3375
ATP5MPL	103.076		ST6GALNAC2	78.1877
YWHAE	102.934		ARPC4	78.1234
CD79B	102.755		HMGN1	78.0694
ANXA3	102.64		GIMAP7_4	78.0197
EWSR1	102.613		SLC2A3	77.7277
RSAD2	102.355		TSC22D3	77.6497
GRINA	102.335		DUSP1	77.5249
DEFB7	102.125		NDUFB7	77.1301
MPEG1	101.938		LSM3	76.8588
ATP6V1G1	101.842		NEDD8	76.841
ATP6V1E1	101.633		FIS1	76.8182
ARPC4	101.319		NDUFA4	76.2713
U2AF1L4	101.201		PPP2CA	76.1926
TBCA	100.826		RIDA	75.6489
PYCARD	100.564		SF3B5	75.5069
NDUFB7	100.437		GUK1	75.3636
UQCR11	100.314		PIN1	75.0052
ADGRE5	100.291		FERMT3	74.7441
UQCRFS1	100.173		ZYX	74.6007
PRDX2	100.091		HSPA5	74.3709
CTSZ	99.97		SELENOF	74.2078
CTSC	99.7966		PGK1	74.1464
BOLA-DMA	99.6735		UTP14A	73.8957
CD40	99.483		PRDX1	73.889
SIRPA	99.1898		GDI2	73.448
CCNL1	99.0356		CWC15	73.0864
BOLA-DQA5	98.7919		LYN	72.8401
NDUFB10	98.5519		EIF1B	72.8023
SF3B1	98.5128		MSN	72.581
COPS9	97.9767		TAP1	72.3366
CD37	97.8214		TBCA	72.3046
CMC2	97.792		C1QC	72.0942
SERPINB1	97.601		MBD2	71.6334
SQSTM1	97.0913		SEC61B	71.4453
NDUFV2	97.0644		GRK2	71.3658
AMDHD2	96.9242		UNC93B1	71.3383
TRIR	96.6789		RNASE6	71.2593
ARPC5L	96.3372		NENF	70.4682
NDUFB8	96.0956		TMEM59	70.4409
H1-10	95.963		NT5C	70.3819
RASA3	95.9281		SNU13	70.2012
PSMA5	95.5493		CIAO2A	70.0969
POLR2L	94.9894		CMTM6	70.0502
SEC61B	94.8255		TRA2A	69.9971
PRKAR1A	94.8243		PKN1	69.9527
COX7A2L	94.7702		CCNI	69.8643
PSENEN	94.407		USF2	69.8283
DNAJA1	94.3036		TOMM6	69.6625
UNC119	93.8766		LAPTM4A	69.5676
UBE2E1	93.7971		FKBP1A	69.5403
CHMP2A	93.6377		PYCARD	69.539
VDAC2	93.6255		ZFP36	69.3809
SAMSN1	93.3771		UQCRFS1	69.3512
LRRC25	92.6271		ARL6IP1	69.3075
RNF114	92.5239		EVL	69.2085
RBM25	91.9406		RAP1B	69.1872
ROMO1	91.8986		ROMO1	68.7452
MGC148714	91.6929		HNRNPAB	68.732
ACSL4	91.4945		SMIM20	68.3932
ZYX	91.3129		ATP5F1C	68.3888
HNRNPA3	91.2135		LGALS9	68.2878
EDF1	90.9342		ND4L	67.9065
CRIP1	90.9139		TLN1	67.9007
EMILIN2	90.7172		MDH2	67.8916
PSMB2	90.4118		MSRB1	67.6435
COX5A	90.2806		NUCB1	67.5122
UBE2D2	90.2505		UQCRC1	67.4796
CD24	90.0509		RASGRP2	67.3867
CYC1	89.3847		VDAC2	66.8625
TIMP2	88.9924		BSG	66.7988
TRAPPC5	88.6111		PTPN2	66.7131
NINJ1	88.5968		SERP1	66.6848
GABARAPL1	88.4278		PRDX5	66.6707
DEK	88.1127		SAP18	66.6649
IFI27	88.0886		DPM3	66.3346
FAM32A	88.0586		BCL7C	66.2071
VPS28	87.8551		COX7B	66.0104
LAMTOR4	87.8011		MIF	65.9984
NONO	87.5716		ATP5MPL	65.9531
SDHB	87.5383		POMP	65.8343
TOMM6	87.4459		MICOS13	65.7142
GPI	87.3658		IL1B	65.6131
P4HB	87.1457		FRG1	65.5257
COX7B	87.0368		MYH9	65.4477
MYO1G	86.971		SRSF7	65.3554
CIAO2A	86.9228		KLF13	65.0618
HSP90B1	86.8612		PAXX	64.87
NCF4	86.7473		GPI	64.851
HNRNPU	86.5883		TPRG1L	64.6671
MBD2	86.5172		CIRBP	64.6513
TPRG1L	86.3974		SLC44A2	64.5858
TMBIM4	86.2821		TMED9	64.4415
SEC11A	86.1654		HYPK	64.3042
COX17	86.0613		COX5B	64.2154
GPX4	86.0327		PSTPIP1	64.1942
FKBP1A	85.8114		PSMA1	63.9212
CMTM6	85.6064		PPP1CC	63.8694
MCL1	85.5676		DNASE2	63.2466
ATP6V0D1	85.4428		TMEM258	63.1558
GIMAP7_4	85.4154		BUD23	63.1097
RAB5IF	85.3706		MAN2B1	62.9321
IFIH1	85.3694		HSP90AA1	62.8758
SLC11A1	85.3614		ANKRD12	62.8497
MVP	85.3201		TMEM256	62.7967
PSMA4	85.2147		EWSR1	62.6083
FERMT3	85.158		TWF2	62.4844
HMGN1	85.0751		EXOSC6	62.2975
PSMG4	84.9362		ITGB1	62.2357
ATP5F1C	84.7152		GSTP1_2	62.1524
RAB11A	84.7063		GPR183	62.046
GNG10	84.361		POLR2L	61.8527
ARGLU1	84.2363		PNRC2	61.811
MYL9	84.1287		TOMM22	61.6117
HYPK	84.0167		ABHD17A	61.5
ATP6V0B	83.9185		SRP14	61.3977
ATP1A1	83.6562		SH3BGRL	61.3856
PIM1	83.6348		SRSF2	61.3596
PTBP1	83.5012		EPSTI1	61.2237
NMI	83.4933		P4HB	61.1725
GDI2	83.4755		KARS1	61.1033
FYB1	83.3905		SEPTIN7	61.0804
IFITM3_1	83.266		LCK	61.0175
LAPTM4A	83.1412		AKT1	60.8641
IER3	83.1113		NDUFB5	60.8302
SNRPD1	83.0865		HMCES	60.7804
TUBB	82.9618		CDKN1B	60.5908
CDC42	82.9322		CDC42	60.5906
TNFRSF1B	82.9069		MRPL57	60.3024
PAIP2	82.7192		METAP2	60.2798
CD247	82.7008		GPX4	60.0893
RBM39	82.6069		BIRC3	60.0097
CTSA	82.5031		SUB1	59.8621
PCBP2	82.3698		SFT2D1	59.8136
UQCRH	82.1286		TGFBI	59.4046
UNC93B1	81.8868		SUCLG2	59.3391
METRNL	81.7773		CCNL1	59.1638
CXCL2	81.6872		SLIRP	59.1631
PTPN2	81.6271		HNRNPC	59.0865
MSN	81.5765		CSRP1	59.0378
MSRB1	81.4702		PRDX6	59.0029
TMED2	81.3884		AP2M1	58.9967
UQCRB	81.1588		U2AF2	58.9408
RPS19BP1	81.1556		FAM32A	58.9289
NUCB1	81.1415		ARHGEF1	58.4402
NUDC	81.0797		SULT1A1	58.2866
PIN1	80.9898		CYC1	58.2712
DBI	80.763		CD44	58.239
RALY	80.5214		NCR3	58.2073
NSA2	80.3348		BOLA-DQA5	58.1898
UBE2L3	80.3318		NME1	58.0393
NUCKS1	80.3179		NRBP1	57.8204
NDUFA2	80.2335		LAP3	57.7372
RWDD1	80.1515		DCTN2	57.6751
CHI3L1	80.0803		GNG10	57.5853
RTRAF	79.965		ORMDL3	57.5108
DAP	79.8397		BLOC1S1	57.3869
PDIA6	79.7437		GRB2	57.2032
GYPC	79.3538		CHMP4B	57.0685
ODC1	79.3379		NUCKS1	56.9928
NFKB2	79.2882		FLNA	56.8896
ARF3	79.2767		BHLHE40	56.8359
COX5B	79.2027		CSTB_2	56.569
ADORA2A	78.8362		REX1BD	56.4905
PICALM	78.6811		ADGRE5	56.4694
SQOR	78.4279		UQCRB	56.298
ANXA5	78.3548		AMDHD2	56.2284
TMED9	78.1743		PTBP1	56.1935
LSM3	78.1179		SNRNP70	56.0536
IRF7	78.0838		AP2S1	56.0534
CCND3	78.028		LMO2	55.8736
PARK7	77.977		MYO1G	55.8415
ATP5PD	77.9452		EIF4H	55.5788
CYRIB	77.8461		LAMTOR5	55.4854
PDXK	77.6859		JAK1	55.4239
KARS1	77.5453		YPEL5	55.3239
MAPRE1	76.6546		ITGB7	55.3207
FIS1	76.6497		MRPS33	55.2561
MT2A	76.6369		VSIR	55.0174
CHMP4B	76.6179		SLC25A39	55.0168
CFP	76.5508		SIT1	54.8398
PLSCR2	76.3152		VAMP5	54.7746
CD3E	76.2872		EIF5	54.7598
CMTM7	76.0755		SMIM7	54.7544
SCAND1	75.864		SCP2	54.5366
BLOC1S1	75.7794		SDHD	54.3399
PSMB7	75.5049		POLR1D	54.1246
TNFAIP3	75.2788		LFNG	54.0249
TXNL1	75.2671		SPCS3	53.7409
EIF5	74.9766		TRIM28	53.7145
HNRNPC	74.7821		JUN	53.6762
PSTPIP2	74.6848		HSP90B1	53.5107
POLR1D	74.5619		PNISR	53.4903
MCEMP1	74.3105		ABRACL	53.4556
TPI1	74.0529		CNPY3	53.4497
IL18BP	74.0438		WAS	53.4443
TMEM256	73.9153		TIMM17B	53.4392
TMEM59	73.7336		EHBP1L1	53.3309
NDUFA4	73.659		DDX17	53.239
ABRACL	73.6257		PPP1CB	53.1557
IRF9	73.2986		LBH	53.121
GSN	73.2188		TGFB1	52.9792
XAF1	73.0291		QARS1	52.9548
CNDP2	72.9343		PRSS2	52.8255
SELENOF	72.9291		BRD2	52.7544
CSNK2B	72.891		TNIP1	52.696
FKBP8	72.7275		PRKAR1A	52.6885
RPN1	72.3877		LGALS3	52.6802
DDA1	72.2908		TNFRSF13C	52.5554
IK	72.03		COPS9	52.4873
CCL20	71.9546		NECAP2	52.2831
ARL6IP1	71.9315		NGRN	52.2717
DUT	71.8441		NDUFV2	52.2152
ITGB7	71.7007		ZFAND6	52.2071
ALYREF	71.6878		HP	52.1191
CYCS	71.6702		CCT3	52.0831
TMEM258	71.5002		HPRT1	52.0535
CCT3	71.4835		BZW1	52.025
MAF1	71.2683		FUNDC2	51.9567
APEX1	71.1419		ADD3	51.678
SUB1	71.1081		HNRNPU	51.4864
CCT7	70.9655		SPOCK2	51.4483
BSG	70.9489		APEX1	51.4465
CSTB_1	70.9402		IFI6	51.3771
ZFP36L2	70.8346		ARF3	51.375
FADD	70.7236		PPA1	51.3269
APOBEC3Z1	70.6822		PSMA3	51.2497
NME1	70.6676		TNFRSF1B	51.1146
CD47	70.562		ANP32A	51.0789
H2AZ1	70.3351		UQCR10	51.0268
BATF	70.2446		TMED2	50.9755
SPTSSA	70.1077		CDC42SE2	50.9438
VCP	69.9803		LBR	50.7858
MIF	69.9644		GRINA	50.7854
CKB	69.8065		LAT2	50.2521
COPE	69.4019		YWHAE	50.1429
SLC2A3	69.3044		VPS25	50.1361
JAK1	69.1271		PPIG	50.0371
ABTB1	69.0942		RBM25	49.9394
SPI1	69.0138		ATP6V1E1	49.8489
AP2S1	68.8777		SELENOK	49.8105
PSMB6	68.7747		TRA2B	49.7922
ATP5PF	68.598		MRPS26	49.7275
EIF3J	68.535		GPSM3	49.717
DDT	68.4942		SUN2	49.6899
IFIT2	68.456		ACP5	49.6163
BCAP31	67.9553		UFC1	49.5946
UTP14A	67.9258		SQOR	49.4537
TMEM14C	67.8743		ANXA3	49.4324
JUN	67.6475		SNRPD2	49.3775
FRG1	67.5655		SF1	49.377
STOM	67.494		IER2	49.3503
SARNP	67.4689		PDIA6	49.1109
GIMAP5	67.4491		PSMB7	49.0838
C2	67.411		SNRPB2	49.0631
YPEL3	67.3852		RNF114	49.0256
FBL	67.3269		GIMAP5	48.9521
PNRC2	67.2887		SARNP	48.9464
SFT2D1	67.1154		TUBA4A	48.9367
STXBP2	67.0231		MRPL9	48.9149
SPCS3	66.858		NDUFB11	48.758
HPRT1	66.8237		NDUFS8	48.6519
GBP2	66.7534		NADK	48.6501
NFKBIB	66.6912		FGD2	48.6273
DCTN2	66.507		C1QB	48.4255
PLP2	66.3964		ERGIC3	48.4205
PFDN4	66.365		SEPTIN2	48.4008
CCNG1	66.3045		NUCB2	48.3616
DUSP11	66.1724		NAPSA	48.2722
TRA2A	66.1661		PSMB6	48.2237
AP2M1	66.1451		GRO1	48.1328
CD79A	65.9998		COX5A	47.954
PSMC3	65.8398		TARS1	47.8092
PRR13	65.6662		SELL	47.7907
MYH9	65.5332		MCL1	47.6548
USF2	65.4539		UBE2I_2	47.5744
BRI3	65.4241		PSMA5	47.5239
MX2	65.3763		CDC25B	47.4753
SNU13	65.3649		HNRNPUL1	47.4681
OPTN	65.3585		PTTG1IP	47.3421
EHBP1L1	65.306		TPI1	47.3152
CBX3_2	65.2358		SNRPD1	47.2139
SKP1	65.1591		FGL2	47.0391
STAT1	65.1314		PRF1	46.9849
TSC22D3	65.1224		ATP2A3	46.9699
SULT1A1	65.0994		ZAP70	46.8991
ANKRD12	65.0766		POLR2E	46.8843
CST3	64.9301		HNRNPA3	46.8696
ATP6AP2	64.9285		NUDC	46.8337
CCT5	64.9155		SERPINB6	46.8331
SRSF7	64.7686		LUC7L3	46.8247
UQCR10	64.7194		SSU72	46.8166
CD14	64.7125		DGCR6L	46.536
SAFB	64.6743		SAMSN1	46.413
PSMC5	64.5821		ALYREF	46.0716
SNRPD2	64.5346		PSMB2	46.0424
VSIR	64.5261		RBM42	46.0333
CXCL8	64.3916		TOMM7	46.029
RBM42	64.2351		MIEN1	46.016
HSPE1	64.2104		MYL9	45.9833
NDUFB9	64.1817		STMP1	45.9567
TWF2	64.0835		ATIC	45.8543
PIM3	63.922		DDIT4	45.5657
SLC25A19	63.8773		RSU1	45.5565
METAP2	63.8604		DNAJA2	45.5486
CCT8	63.8249		HINT1	45.4194
LRP10	63.8126		TOMM20	45.3588
SDHA	63.7695		CCT2	45.3545
BUD31	63.6708		VASP	45.2973
SDHD	63.6548		SF3B2	45.2727
BOLA-NC1	63.6261		TADA3	45.2408
NDUFS8	63.5602		RAMP2	45.2085
TLN1	63.5555		MAGOH	45.1882
SDHAF2	63.4553		NDUFS5	45.1699
EIF3I	63.4324		MAP3K8	45.0561
TCP1	63.4267		SNX2	45.0038
RGS10	63.3909		SPTAN1	44.996
ATG3	63.3873		APBB1IP	44.9857
TOMM22	63.3361		RPS19BP1	44.8711
SLIRP	63.1635		CHCHD3	44.5824
APBB1IP	63.0912		RNH1	44.5443
UFC1	63.081		YWHAQ	44.533
SAP18	63.0683		RBCK1	44.387
PRDX6	63.0227		ESYT1	44.3368
CNOT7	62.9304		CALCOCO2	44.303
PCNA	62.891		ARHGAP4	44.2854
DNASE2	62.7857		CDC42SE1	44.1835
TIFA	62.6823		CHMP2A	44.1351
NDUFB1	62.6078		AIMP1	44.1107
MRPS33	62.491		ANXA6	44.057
SNRPB2	62.4042		BCL2A1	43.9992
CYBB	62.3716		QDPR	43.9881
EIF4H	62.3566		NOSIP	43.9718
CTBP1	62.3515		PDCD4	43.9691
BZW1	62.3205		CNP	43.8922
CIRBP	62.2988		PRR5	43.872
MAT2B	62.28		DRAP1	43.8685
SUCLG2	62.2244		GSN	43.7994
GIMAP7_1	62.2081		DUT	43.578
SEPTIN7	62.0675		CCT7	43.545
SRI	61.9822		PSMA4	43.5061
NFKBIE	61.9265		PRKCSH	43.4805
RNASE6	61.8547		PDE4B	43.3721
SRP14	61.749		RNPEPL1	43.3568
DRAP1	61.7236		NPM1	43.2814
PPP2R1A	61.6952		SDHA	43.1759
MAPKAPK2	61.6701		ARHGAP15	43.1364
LAMTOR5	61.6065		ST13	43.0883
PSTPIP1	61.6015		STX7	43.0519
NT5C	61.4707		ATP6V0D1	43.0475
FXYD4	61.4321		ARHGAP30	43.0328
MRPS26	61.3153		NDUFB9	42.9865
IFIT5	61.2434		CYRIB	42.9814
RNF126	61.2409		SERINC1	42.8669
ATIC	61.1925		SPIB	42.784
ENY2	61.0607		FYB1	42.7584
NDUFA3	60.925		MAP1LC3B	42.7366
TCIRG1	60.6966		FAM204A	42.7291
QARS1	60.6206		SRSF6	42.6529
PPP1CC	60.2972		HDAC1	42.6379
NADK	60.1874		COX17	42.6232
DEFB13	60.1294		IK	42.6228
TOMM7	60.0704		SREBF2	42.6182
GDI1	60.0669		ATP6V0B	42.5854
BUD23	60.0601		MPEG1	42.5412
UBE2I_2	59.9985		CLPTM1L	42.3581
EIF5B	59.9911		UBE2L3	42.2732
SUPT4H1	59.9692		SELENOO	42.2643
MICOS13	59.9218		METRNL	42.2279
RPS4Y1	59.818		NDUFA3	42.2278
NDUFB2	59.7296		BRK1	42.2221
PAXX	59.5699		CKB	42.1759
TCN1	59.5626		TRABD	42.1201
SCPEP1	59.4886		STXBP2	42.0422
CALCOCO2	59.3954		ATP5PF	42.0071
MAN2B1	59.3491		NDUFB1	42.0054
VPS29	59.2714		ZFP36L1	41.9616
NDUFAB1	59.1982		PRR13	41.958
BCL3	59.1293		CTSA	41.93
GOLGA7	59.0866		CBX3_2	41.8779
ZBP1	59.0826		MAT2B	41.7739
PRPF40A	59.0482		RPN1	41.7586
ZFP36L1	58.9215		LENG8	41.7444
BRK1	58.8424		DBI	41.7313
NT5C3A	58.8219		PALM	41.6896
TNFRSF1A	58.3614		CAPG	41.6668
ND4L	58.2311		COPS6	41.6383
FUNDC2	57.9525		ENY2	41.6204
SLC25A39	57.9407		G6PD	41.5436
SNRNP70	57.8449		ANXA5	41.5291
TNF	57.8417		CD19	41.474
CCT4	57.6094		PHB2	41.4383
EVI2A	57.5814		SLC9A3R1	41.4138
TLR2	57.5475		RNF187	41.3302
TLE5	57.5033		EVI2A	41.2969
SGK1	57.4922		MINDY3	41.1924
BRD2	57.3759		ATP6AP2	41.1909
MRPL52	57.3169		BRI3	41.1547
RNASET2	57.1657		EIF3CL	41.1401
CD68	57.1044		TUBB	41.0856
GPAT4	56.9868		RIOK3	41.0206
TPM4	56.9581		CNOT7	41.0137
POLR2G	56.9541		PTPN6	41.0125
RBCK1	56.9309		SLC20A1	41.0022
HDAC1	56.7113		PSMA2	40.8852
GTF2B	56.7081		TUFM	40.8775
RABAC1	56.6651		SAFB	40.8671
CD83	56.5807		SNX3	40.8527
AKT1	56.5007		CSDE1	40.832
LGALS3BP	56.4954		LAT	40.8125
PKN1	56.477		NDUFB2	40.8065
WAS	56.2769		FXYD5	40.7932
MTDH	56.2444		ANXA11	40.7849
SRSF2	56.2167		EIF3J	40.6803
NPM1	56.2043		CCDC12	40.6379
CWC15	56.1503		GABARAPL1	40.5628
LAMTOR2	56.1156		C1QA	40.4924
MAGOH	56.0858		SYF2	40.4126
VASP	56.0613		DUSP11	40.3229
EIF3CL	56.0474		ARRB2	40.2494
RTN3	56.0237		CD99	40.2404
GUK1	56.0063		MOB2	40.23
GSTP1_2	55.8987		PFDN2	40.1559
MAP1LC3B	55.8822		PRPF38B	40.0867
CNP	55.8567		SUCLG1	40.0531
FYN	55.7813		PSMC3	39.9398
TUFM	55.6842		HERPUD1	39.871
PSMD4	55.5931		RAB11A	39.8641
ACADVL	55.4111		FBXO9	39.7626
EIF2S2	55.3443		IRF2BP2	39.7528
MPHOSPH8	55.2421		MED21	39.7246
MFNG	55.1548		DBNL	39.723
IFNGR2	55.0071		MTCH1	39.6961
PSMC1	54.8884		ILK	39.6643
PDAP1	54.737		POLE4	39.6419
POLB	54.4669		FYN	39.6314
OAT	54.4422		MRPL40	39.5606
CCR7	54.4421		DDA1	39.5451
SPTLC2	54.4094		XBP1	39.5188
SNRPC	54.3506		RNF10	39.4953
ELOVL5	54.298		SRI	39.4649
PHB2	54.2941		EMC10	39.3659
CCT2	54.2529		SDF4	39.353
ARAF	54.173		BCL3	39.3388
RNF13	54.1375		STMN1	39.1769
IST1	54.1304		CD22	39.1694
SELPLG	54.0829		TBC1D10C	39.1561
UBE2S	54.031		CALM3	39.1378
AIMP1	53.9132		BIN1	39.0911
SH3BGRL	53.9078		TMEM156	39.0603
NENF	53.7649		PIM3	39.0036
ATF3	53.6552		PCNA	38.9108
RANBP1	53.6537		RNF126	38.8105
STK38	53.6041		PSMD4	38.7918
PSMD8	53.398		PSMC5	38.7649
COX14	53.2847		ADD1	38.7588
AKR1A1	53.1814		HSPE1	38.7486
TRAM1	53.1158		PRELID3B	38.7425
NDUFS2	53.0866		PTP4A1	38.6987
CD55	53.0636		SLC25A5	38.6818
PTTG1IP	52.9429		NDUFB6	38.6717
CTSW	52.9229		NELFA	38.6307
MRPL27	52.9121		ERP29	38.5682
VDAC1	52.9067		GPR132	38.5595
U2AF2	52.898		CDK9	38.5551
NDUFB5	52.8413		BAD	38.4904
CD80	52.727		PGLS	38.4136
YPEL5	52.7202		UQCRC2	38.4029
SUCLG1	52.5819		RGS1	38.3966
NRBP1	52.4565		NFKBID	38.3414
CSDE1	52.4215		SIGIRR	38.3153
UQCRC2	52.3931		ATRX	38.2296
CD19	52.2928		SCPEP1	38.2133
SELENOK	52.288		FCGR3A	38.1818
PVR	52.2834		CTSC	38.1763
CDC42SE1	52.2475		ZBTB32	38.1443
TYROBP	52.2423		GRK6	38.0931
SCP2	52.1632		MYO1F	38.0579
RIOK3	52.1548		CD4	38.0391
LGALS3	52.11		EIF3I	37.9807
PLIN2	52.1007		BANK1	37.955
CLPTM1L	52.0537		UBE2E1	37.9506
SPCS2	51.9869		SSR1	37.9213
RBBP4	51.9325		NDUFS2	37.8901
TUBA4A	51.7629		P2RY10	37.8606
GNG2	51.6556		CDKN2D	37.8487
ATP5ME	51.6536		NTAN1	37.7686
GIMAP7_2	51.6142		CSNK2B	37.7308
NDUFB11	51.5587		PPP2R1A	37.6398
HNRNPUL1	51.5533		DGCR2	37.5598
GLUL	51.4504		ARHGAP45	37.5274
CDC37	51.1461		ATP6V1F	37.4227
CCNI	51.0938		FBL	37.4111
LMAN2	51.07		RPS27L	37.4084
NFKBIZ	50.9237		CDC37	37.3525
VDAC3	50.7945		HSD17B10	37.3316
SDF4	50.7388		CACYBP	37.317
GRK2	50.705		STK38	37.2019
STMN1	50.6969		SEC11A	37.1877
LSM6	50.665		NUPR2	37.184
RAB14	50.61		TIMP2	37.1768
IER2	50.5935		ITGAL	37.1061
SF1	50.485		PPP6R1	37.0788
RSU1	50.4095		SSB	37.0608
CCRL2	50.3146		TMBIM4	37.0137
PRELID3B	50.3101		SDHAF2	36.9338
AGTRAP	50.2708		CFP	36.9324
SLC44A2	50.1653		CCT4	36.8425
ZFP36	50.1215		RNPS1	36.8081
FLNA	50.0072		PSMD8	36.7749
PSMF1	50.0017		DDX46	36.7661
CCAR1	49.9331		MXD4	36.7583
RPN2	49.8554		BOLA-DOB	36.7241
TMEM167A	49.818		EIF4A3	36.6638
LAT	49.7895		TMEM160	36.5128
CLCN7	49.5571		ILKAP	36.4329
SLC15A3	49.5116		VPS29	36.3958
UBE2V1	49.4743		RAB27A	36.3859
CREG1	49.461		UBL3	36.3
CD5	49.4609		NDUFA10	36.2884
HOPX	49.4019		SON	36.2489
IL10RB	49.3023		WDR83OS	36.2475
BAG6	49.2768		NDUFB4	36.0849
TAP2	49.2745		POLR2G	36.0797
RNPS1	49.2115		TYROBP	36.0491
IMPA1	49.2023		IRF9	36.0375
NDUFA10	49.0958		CD83	35.9958
DNAJA2	49.0709		MTDH	35.9776
CDKN2AIP	49.0565		MZT2B	35.9702
HSPD1	48.9803		AKR1A1	35.9497
NDUFB6	48.9732		RPN2	35.8914
SERINC1	48.9706		RAB7A	35.8882
CD3G	48.9194		TCP1	35.868
SF3B2	48.8814		MAP4K1	35.848
PRPF38B	48.8668		SUMO3	35.8439
PPIF	48.8298		CAPZB	35.8303
USP18	48.747		SDF2	35.8271
CLU	48.7311		UBE2V1	35.7856
NECAP2	48.6961		HNRNPH3	35.7575
MRPL57	48.6796		CCDC167	35.7423
GPSM3	48.6674		RNF130	35.6922
LUC7L3	48.6567		PCNP	35.6339
FBXO9	48.6073		CAPN1	35.623
RELB	48.589		SH3GLB2	35.5681
UBE2N	48.5471		CCAR1	35.5536
SEPTIN1	48.5274		IDH3G	35.5528
SLA	48.5151		GIMAP7_1	35.5367
LIPA	48.4424		DENND1C	35.5286
COPS6	48.2765		PPP2R5A	35.4846
CD82	48.2523		SAMHD1	35.4834
RAB1A	48.2424		NDUFAF3	35.4192
ATAD1	48.2096		SHKBP1	35.4145
PRDX3	48.1894		RGS10	35.3964
CDC42SE2	48.1717		NFKBIZ	35.3536
PSMC2	48.119		TMEM230	35.349
RNF10	48.1148		CYTIP	35.3145
TGFB1	48.0309		HNRNPR	35.2765
RAB8B	48.011		CCL4	35.2492
ISG20	47.9422		CIB1	35.2287
PPP1CB	47.8301		RNASET2	35.2239
VPS25	47.5892		AHNAK	35.1994
ASRGL1	47.5458		PRPF40A	35.1404
TRA2B	47.4291		PSIP1	35.1281
LCK	47.3486		CSRNP1	35.1114
POLR1F	47.3221		PIGY	35.0333
DDOST	47.2581		PGD	35.03
PNISR	47.1167		MRPL52	34.9945
TIPARP	47.0671		EVI2B	34.9707
SIT1	47.0402		NCBP2	34.9639
PIH1D1	47.0106		PDAP1	34.94
DPM3	47.006		COX14	34.9357
MRPL17	46.988		PBXIP1	34.8862
WTAP	46.9694		RBBP4	34.8374
NGRN	46.9548		CTDNEP1	34.8212
FXYD5	46.9279		DDOST	34.8018
RNH1	46.9249		IER5L	34.7909
NOSIP	46.8848		FLOT1	34.785
PFDN2	46.8279		TSPAN3	34.7626
SNRPA1	46.7785		ISG15	34.7582
SEPTIN9	46.7002		LRP10	34.7577
CIB1	46.68		PTPN1	34.7431
HINT1	46.6755		CYCS	34.7342
ORMDL3	46.656		PIM1	34.7249
TNFAIP8	46.5392		DNPH1	34.6777
DDX46	46.511		NMI	34.6469
CALM3	46.4412		ATP5ME	34.6215
ID2	46.4007		VCP	34.62
XBP1	46.3352		BOLA-DQB	34.5786
ABHD17A	46.2561		TSC22D4	34.5271
SEMA4D	46.2017		LEMD2	34.4077
FCGR3A	46.0918		FBXL5	34.3583
STAT5A	45.9706		BAG6	34.3398
GPR132	45.8473		NFKBIE	34.3079
TUBB1	45.788		SASH3	34.2601
ZAP70	45.7486		CDKN2AIPNL	34.2258
EVI2B	45.6711		ELOVL5	34.1583
SLC3A2	45.6312		NDUFS7	34.1497
G6PD	45.5218		PIH1D1	34.112
WAC	45.52		LSM7	33.98
ZNFX1	45.508		SMARCE1	33.9447
EVL	45.3976		CNIH4	33.9226
MRPL9	45.3539		PRMT1	33.9064
NDUFS7	45.2691		GPANK1	33.9047
TMEM156	45.2486		DERL3	33.8561
SEPTIN2	45.2113		RER1	33.6873
AAMP	45.1712		SERPINB1	33.6129
CACYBP	45.0367		RBIS	33.5674
AK2	45.0266		PCBP1	33.5315
CD164	44.8946		SIPA1	33.5095
RENBP	44.8858		SARAF	33.4993
ARHGEF1	44.8776		LSM6	33.4336
SMIM20	44.8605		LRCH4	33.4302
NDUFA9	44.8275		COA3	33.3717
MTCH1	44.8208		RAB5IF	33.3664
DBNL	44.7826		PSMC2	33.3421
ALAS1	44.7059		PTPN18	33.306
RAB7A	44.5136		SND1	33.2981
RNASEK	44.4985		LARP7	33.1424
SND1	44.4658		ARL6IP5	33.0965
HERPUD1	44.4489		LMAN2	33.0917
SUMO3	44.447		UQCRQ	33.0566
PLBD2	44.3704		MVP	33.0261
ISCU	44.3291		SLA	32.8935
P2RY6	44.3084		RAF1	32.853
NOP58	44.2886		RANBP1	32.8046
TRIM28	44.1509		AKR7A2	32.7919
NDUFA8	44.1452		EIF5B	32.7251
ARL6IP5	44.1043		BCL2L15	32.6737
CD3D	44.0937		GAK	32.6638
RAF1	44.0571		KRTCAP2	32.5519
AOAH	44.0152		CCT8	32.5506
EBI3	44.0066		AIP	32.5092
ILF2	43.9611		AKIRIN2	32.4821
RER1	43.9295		TUBB1	32.4768
EIF4EBP1	43.8661		FXYD4	32.4653
BCL7C	43.8337		GSDMD	32.4588
POLR2E	43.7335		SNRPA1	32.3928
M6PR	43.7074		STAT1	32.3881
ANXA11	43.657		NDUFC2	32.3766
TOMM20	43.5938		NSFL1C	32.3508
SRA1	43.575		CYB561A3	32.3305
GADD45B	43.4179		SNX17	32.2798
IDI1	43.4088		HNRNPA0	32.2652
ZFAND5	43.3116		ISCU	32.257
MANF	43.2743		SH3BP1	32.1449
FGR	43.2579		MCRIP1	32.1204
DKC1	43.2465		FAM207A	32.0704
MAP1LC3A	43.2438		SAMM50	32.0379
DDX21	43.1892		SNX5	32.0113
UBXN4	43.1852		DAD1	31.9995
PVRIG	43.1393		ETS1	31.9898
C1R	43.1265		PILRA	31.9833
SRSF6	43.1031		MKNK2	31.9377
SHISA5	43.026		GIMAP7_2	31.9265
UBA1	42.9897		COQ10B	31.8461
CRKL	42.9853		SPSB3	31.8182
SSR1	42.9606		NKG7	31.7757
PARP10	42.9502		NR1H2	31.7654
NR1H2	42.9301		PNN	31.7299
LAT2	42.8771		RAB14	31.7133
RASGRP2	42.8004		MFF	31.7099
MFF	42.7581		BUD31	31.6928
FSCN1	42.7526		NAAA	31.6635
IFNAR2	42.7235		NOP58	31.5902
IFI47	42.7027		SPCS2	31.5861
SNX3	42.7001		GLUD1	31.5858
ATP5MF	42.683		EIF4EBP1	31.568
DNAJC3	42.6507		TBCC	31.5655
PELI1	42.5521		RPS4Y1	31.4415
MED21	42.5513		GADD45B	31.3839
DAXX	42.5302		PSMC1	31.3771
EIF3L	42.4849		GDI1	31.3677
TANK	42.4839		VAMP2	31.311
ENO3	42.4412		TNFRSF1A	31.2951
PARP12	42.3972		TCIRG1	31.2831
RAB8A	42.249		CD55	31.2768
SMIM7	42.2332		CXXC5	31.2662
PLAUR	42.2318		PVRIG	31.2564
NOP56	42.02		SELENOP	31.2532
SSB	42.0178		AMZ2	31.2206
LAMP2	42.0129		SIRPA	31.22
WDR83OS	41.9944		EMC3	31.2197
YWHAQ	41.966		PSMD13	31.1934
CSNK1A1	41.9637		ACSL5	31.1925
XDH	41.9552		SRA1	31.1629
TMEM230	41.9247		TRAM1	31.1628
NDUFV1	41.9181		COPG1	31.1612
FMNL3	41.8379		DYNLT3	31.0931
SDHC	41.7811		MILR1	31.0754
NDUFS6	41.7608		MAP4K2	31.0645
HCLS1	41.7401		PRDX3	31.05
CUEDC2	41.6805		AAMP	31.0475
IFI35	41.6662		PPT1	31.0389
PLA2G16	41.6548		MRPL27	30.9382
UQCRQ	41.6183		TCEA1	30.8869
NDUFS5	41.6115		TGIF1	30.8819
BIN1	41.5909		TMED4	30.8744
ITGB1	41.5759		MPG	30.8096
SNX2	41.5548		PICALM	30.7986
ERP29	41.512		EPN1	30.7733
CANX	41.4877		ARID4B	30.7226
RBBP6	41.4824		IL27RA	30.7002
NUCB2	41.4697		H2AZ1	30.6741
CYTIP	41.4347		CTDSP1	30.6524
ADD3	41.4221		RIT1	30.6401
PGD	41.3403		GLIPR2	30.6355
FCGRT	41.1636		WSB1	30.595
PRSS2	41.1434		MLF2	30.5932
CAPZB	41.1287		PNRC1	30.5418
TIMM17B	41.1095		WAC	30.5351
GPBP1	41.0615		TMEM167A	30.53
HMGA1	41.0542		HMGA1	30.4604
STX11	40.9289		CHMP6	30.4274
CSF3	40.8419		SPN	30.4028
TRABD	40.8317		BATF	30.4015
ST13	40.8138		DEF6	30.3847
KLF13	40.8055		ATP13A2	30.3792
ETF1	40.7919		IRF5	30.3571
TSPAN13	40.7787		MRPL20	30.3039
SH3GLB1	40.7663		WIPF1	30.3016
IRF5	40.7433		NELFB	30.287
ATP6V1F	40.6618		EMC7	30.2671
SREK1	40.6402		MED10	30.2378
SHFL	40.6374		SNRPD3	30.2272
OTUB1	40.6172		TCF7	30.1267
SREBF2	40.5015		YY1	30.0835
CHCHD3	40.4867		GADD45GIP1	30.0695
PDCD4	40.4685		NDUFA7	29.9944
CNIH4	40.45		SNRPC	29.9624
IRF3	40.3425		RHBDF2	29.9229
MRPL12	40.3396		HSBP1_1	29.8868
SMARCE1	40.33		ZFAND5	29.8538
NELFE	40.2888		MRPS34	29.853
TAF15	40.2883		GLUL	29.8482
CCDC167	40.2563		SPI1	29.7429
PIK3R5	40.1609		ECHS1	29.7275
RHOQ	40.1585		NDUFA8	29.7259
MAP3K8	40.1451		CUEDC2	29.7196
ILK	40.1401		OCIAD1	29.6946
RASGEF1B	40.0005		FMNL1	29.6567
SNRPD3	39.9167		ATP5MF	29.6306
AMZ2	39.9061		PLCL2	29.6204
ABHD12	39.8967		ABHD12	29.6119
SH2B2	39.8241		UBXN4	29.5832
ARHGAP30	39.7969		TPGS1	29.5736
YWHAH	39.7748		HIF1A	29.5697
MGST1	39.7552		BRD9	29.5657
CD163	39.725		PRKCQ	29.5547
RABGGTB	39.7041		PPP2R5C	29.5512
ABHD13	39.6782		PRPS1	29.5512
CORO1B	39.5692		PXN	29.5465
ATP1B3	39.5422		IER3	29.5188
TSC22D4	39.4971		NDUFAB1	29.5085
DNPEP	39.454		SMS	29.4759
ARHGAP15	39.3716		CCT5	29.4735
PA2G4	39.3382		SREK1	29.4701
MAP2K2	39.3048		JPT1	29.4596
SWAP70	39.2855		FCGRT	29.4575
SDCBP	39.2032		FAM50A	29.4515
ACO2	39.1859		MPHOSPH8	29.4488
ANP32A	39.1423		BIN2	29.4376
SURF4	39.1153		MRPS16	29.3819
SAMHD1	39.1082		HCLS1	29.3689
PPIG	39.1057		ACADVL	29.3484
HNRNPR	39.0824		UFD1	29.3298
SYF2	39.0395		LSM4	29.3183
CFLAR	38.981		HNRNPUL2	29.2535
LCN2	38.9652		PDCD5	29.1693
PLD4	38.9521		CDV3	29.0267
NDUFAF3	38.9467		NCF4	29.0239
USF1	38.9148		NSMCE1	28.9911
CDKN1B	38.9042		TAP2	28.9901
CSF3R	38.8779		RAD21	28.9895
TREML2	38.8773		PIGC	28.9857
CMTM3	38.775		TBCB	28.9408
LSM7	38.6632		C1QBP	28.9324
EMC3	38.6514		CRKL	28.9291
TGFBI	38.6468		GLRX3	28.843
LARP7	38.6445		GNG2	28.8322
SOAT1	38.6191		MAP1LC3A	28.8291
CTDNEP1	38.5822		SS18L2	28.8076
LSM4	38.5677		CHKB	28.721
ARID5A	38.5379		PLEKHO1	28.7081
SDF2	38.5266		PA2G4	28.6858
LLPH	38.5119		CYB5R3	28.6664
CCDC12	38.4931		CHRAC1	28.6337
REX1BD	38.4636		PSMF1	28.5253
PRMT1	38.4437		NDUFA13	28.4713
PACSIN2	38.4291		UBXN6	28.4674
RPS27L	38.4126		SRSF9	28.4324
GPR84	38.3704		IL1RN	28.3777
COPG1	38.3568		GPBP1	28.3577
CDKN2AIPNL	38.3477		ATG101	28.3491
PCBP1	38.3218		COPZ1	28.3446
LBR	38.2535		CLK1	28.3092
SP110	38.2534		GTF2B	28.297
RELA	38.2327		ARL14EP	28.2886
CHMP5	38.2287		CNDP2	28.2727
PGLS	38.2066		HHEX	28.2669
STMP1	38.1679		FXYD6	28.265
HMOX1	38.1518		IST1	28.2376
EMC6	37.9979		RBMX2	28.2064
XRN2	37.9318		TMEM147	28.1962
DENR	37.868		EMC6	28.1591
VTI1B	37.8395		DDX24	28.1565
MMADHC	37.8321		BLCAP	28.1095
NAIP	37.8275		CD40	28.0444
SLC9A3R1	37.8273		MRPS15	28.0428
ARF4	37.7938		RAP2B	27.9696
MYDGF	37.756		NDUFS6	27.9495
SEC62	37.7405		CPNE1	27.9359
EIF1B	37.7339		OSER1	27.9307
NMT1	37.7176		BNIP3L	27.9161
C1QBP	37.7174		SLAMF6	27.9059
LEPROTL1	37.7142		TMEM50B	27.9003
NUB1	37.7095		MRPL58	27.8956
SSRP1	37.6759		YWHAH	27.8829
SRSF9	37.6532		PARP10	27.822
SASH3	37.6228		CALCOCO1	27.8135
YY1	37.5583		UBE2Q1	27.8076
EIF4A3	37.5482		CDK2AP2	27.8035
NTAN1	37.5298		STOML2	27.7717
ITGAL	37.4817		MYL12B	27.7697
DHX58	37.4186		EIF2S2	27.7455
HK3	37.3537		ORMDL2	27.7434
SNX5	37.3085		GGNBP2	27.7174
HSH2D	37.2962		NDFIP1	27.6627
ACP5	37.2673		DYNLL1	27.6618
MPDU1	37.2566		MAPRE1	27.66
CDK9	37.2372		GALK1	27.6169
PSIP1	37.1869		LASP1	27.5978
PIP4K2A	37.1016		HSD17B11	27.5214
MAP4K1	37.0861		ELF1	27.51
UFD1	37.0844		FADS3	27.5086
RSL1D1	37.0578		SELPLG	27.4922
MRPS16	37.0576		OS9	27.4883
RAB5C	37.0334		MACROH2A1	27.4661
CCM2	36.9709		NDUFA9	27.4581
LAMTOR1	36.9189		CD47	27.3924
SPTAN1	36.8963		YIF1B	27.3861
MPP1	36.887		GET3	27.353
BHLHE40	36.8707		EIF3L	27.3149
LENG8	36.8653		ASPSCR1	27.2859
FKBP3	36.8605		PLEKHF2	27.27
GAK	36.834		LIPA	27.2498
RBIS	36.7925		TAF15	27.245
SERTAD1	36.7763		GTPBP4	27.2411
RAD21	36.7491		GLIPR1	27.2294
NEK6	36.7408		TOPORS	27.2282
TSFM	36.7199		TRMT112	27.2223
SBDS	36.7163		ST6GALNAC4	27.1849
CXCL10	36.7078		RBM45	27.1626
PRF1	36.6414		ZNF296	27.1531
TNFRSF13C	36.6303		NUTF2	27.1518
COPS8	36.5672		MGAT4B	27.151
NDUFB3	36.5499		LEPROTL1	27.1328
KCMF1	36.5104		SSRP1	27.0897
SPIB	36.4111		ISCA1	27.0786
MLF2	36.3134		CD69	27.059
RNPEPL1	36.2268		ARL6IP4	26.9551
DDX19B	36.2217		KCMF1	26.943
PDE4B	36.2177		VTI1B	26.94
NDUFB4	36.1877		TRPV2	26.9348
LITAF	36.1856		RABGGTB	26.9331
CDC25B	36.1816		CCR7	26.924
FAM204A	36.1683		USF1	26.9073
EPN1	36.1192		TNFRSF21	26.8544
ATG101	36.1041		ATP5MC1	26.8281
OAZ2	36.0514		SEC62	26.7996
SLC20A1	36.038		TOR4A	26.7414
MYO1F	36.0346		PPP1R7	26.7405
MVD	36.0263		TOP2B	26.737
VAMP5	36.0216		PABPN1	26.7268
PTPN6	36.0178		CORO1B	26.7087
CDV3	35.945		DDX21	26.7023
TMEM259	35.9411		M6PR	26.685
SEC11C	35.895		CFAP298	26.6668
LMO2	35.8556		RBMX	26.5618
CTDSP2	35.8308		NTPCR	26.5284
TBC1D8	35.7133		LEF1	26.4794
PTPN18	35.7128		CCDC107	26.4781
SRRM1	35.6902		EHD1	26.4748
PRKCSH	35.6226		SEPTIN6	26.4499
GPANK1	35.6118		GMIP	26.4416
PSMD7	35.5889		LLPH	26.4229
LY96	35.5862		SIVA1	26.4164
FDPS	35.5583		MAP2K2	26.4104
PLEKHO2	35.5213		JTB	26.3938
HNRNPH3	35.4493		DPY30	26.3847
AUP1	35.4143		KHDRBS1	26.324
DAD1	35.4131		NOP56	26.3089
ASAH1	35.4093		SATB1	26.3077
PCNP	35.4088		CETN2	26.3002
LASP1	35.3901		EID1	26.2878
HSD17B10	35.371		OTUD5	26.287
PLEKHO1	35.333		CTSZ	26.2819
IER3IP1	35.3234		CCNDBP1	26.2392
HM13	35.3215		IRF3	26.2331
PSMD12	35.316		STK26	26.2294
ST6GALNAC4	35.2572		TAGAP	26.1902
PIGY	35.2266		HSH2D	26.1759
PEA15	35.1722		SDHC	26.1644
UBL3	35.1566		NDUFA11	26.1587
ROCK1	35.138		SMARCD2	26.1004
GHITM	35.1239		SRSF4	26.0948
BASP1	35.1004		RAB1A	26.0676
SEC13	35.091		CTSF	26.0329
FAM50A	34.9766		HIP1R	25.9851
ATOX1	34.875		VNN2	25.929
RBM45	34.8045		ALKBH7	25.9192
RBMX	34.7994		TXN2	25.8463
MIEN1	34.752		CNIH1	25.8463
CAPN1	34.6894		GRAP	25.8262
COA3	34.681		SLC38A2	25.8137
GLUD1	34.6653		RBBP6	25.8047
TNIP2	34.6648		RENBP	25.7526
DDX24	34.655		SKAP1	25.7499
ADD1	34.6382		CANX	25.7434
DDX6	34.6257		SH3GLB1	25.7195
FLOT1	34.5803		POU2AF1	25.7043
PAF1	34.5713		RTF2	25.6846
SRRM2	34.5529		LSM8	25.6765
MED10	34.5169		CHCHD1	25.6725
ERGIC3	34.4768		NAA20	25.6375
SCYL1	34.4667		SRRM2	25.6343
ZC3H12A	34.4562		CSNK1G2	25.6317
CSRP1	34.402		RNASEH2C	25.5937
WBP2	34.388		RFXANK	25.5513
GNAI3	34.3582		INAFM1	25.5165
BAZ1A	34.3557		FH	25.4974
ATP6AP1	34.3435		WBP1	25.4859
GGNBP2	34.2936		UBA1	25.4716
ARID4B	34.2832		UBTF	25.4705
HMCES	34.2531		PXDC1	25.3999
TOP1	34.2202		SBDS	25.3954
SS18L2	34.2017		TMEM9	25.3811
SAFB2	34.168		MRPL3	25.3412
YIF1B	34.1599		PLBD1	25.3349
NELFA	34.0054		SRRM1	25.3342
COPZ1	33.9724		SNX10	25.3049
NIFK	33.9634		AUP1	25.2852
VAV1	33.9117		CXXC1	25.2612
DDX17	33.8625		RAPGEF1	25.2576
PSMD6	33.8402		FKBP3	25.2332
TMEM160	33.7851		GNAI3	25.1812
CHMP6	33.7258		PPP1R18	25.1699
AKR7A2	33.7051		CHMP4A	25.1448
CDKN2D	33.5769		GUCY1B1	25.1353
NSFL1C	33.5763		COMMD3	25.1266
ZC3H15	33.5746		BCCIP	25.1202
MGST3	33.5617		TOLLIP	25.0814
PMF1	33.485		DNAJC8	25.0609
MCM7	33.4752		TPST2	25.0488
RBMX2	33.4678		MMADHC	25.0029
TBC1D10C	33.4598		TMEM259	24.9986
CNPY3	33.4303		IMPA1	24.9891
EMC7	33.4215		NDUFB3	24.9844
DNAJC7	33.4196		TMEM9B	24.9788
EIF3A	33.4153		KRCC1	24.9711
MRPL20	33.4042		PTGER4	24.9667
SEC61A1	33.3215		ZC3H15	24.9585
MTCH2	33.2979		GLRX	24.9468
PSMD1	33.2869		ABI3	24.9446
GRK6	33.2673		TM9SF2	24.9358
PABPN1	33.2245		FAM162A	24.9183
NDFIP1	33.209		UBE2S	24.9055
GALK1	33.162		YWHAZ	24.8981
LAG3	33.1409		ARRDC3	24.8787
SKAP2	33.1364		RING1	24.874
KHDRBS1	33.1217		NDUFV1	24.8569
RAB32	33.1032		PACS1	24.8556
EIF4E	33.1		SYNE1	24.8205
MKNK1	33.0781		OLA1	24.7934
NUTF2	33.0767		ZNF414	24.7887
PAM	33.0715		ARRDC1	24.7852
BAD	33.0618		RCSD1	24.7256
PPP6R1	33.0604		RAB5C	24.66
MS4A7	33.0501		DTNBP1	24.6036
NARS1	33.0318		FLI1	24.5844
BNIP3L	33.0207		SVBP	24.5708
APLP2	32.9986		PARVG	24.5652
UBE2G2	32.9829		DPM1	24.5484
MRPL40	32.8955		PAICS	24.5256
IL4R	32.8027		SPAG7	24.4894
GPR183	32.7651		COPA	24.4888
DAZAP1	32.7623		PPIF	24.4814
NPEPPS	32.7607		QSOX1	24.4713
AKIRIN2	32.6646		DKC1	24.4691
ATP2A3	32.6613		AZIN1	24.4518
SIGIRR	32.6563		GSTP1_1	24.3962
PSMD2	32.6368		FNBP1	24.3856
SHKBP1	32.6001		CCDC59	24.3782
OSTC	32.5653		ADH5	24.3518
TMA16	32.5539		FCRLA	24.3074
CYB5B	32.5085		IL10RB	24.2954
PSMG2	32.488		CXCL2	24.2884
EIF3B	32.4696		GOLGA7	24.2809
RPL7L1	32.4541		IMP4	24.2058
NDUFA11	32.4113		GNPTG	24.1852
IGFLR1	32.3976		PNKP	24.1838
STOML2	32.373		GHITM	24.1698
RBMS1	32.3615		PLSCR3	24.1433
UBE2J2	32.3495		RNASEH2A	24.1218
ADGRE1	32.3324		MAZ	24.1073
RAD23A	32.3264		HSPD1	24.105
SPAG7	32.3136		LAMTOR2	24.0763
DCTN3	32.2533		CXHXorf56	24.052
SSR3	32.1506		ARF4	24.0215
ARHGAP25	32.1464		STK24	24.0178
KRTCAP2	32.1442		DDX6	24.0099
POLR2C	32.1373		ACTN4	23.995
MORF4L2	32.0734		PHF1	23.9905
IFI44L	32.0611		BRD7	23.942
PRPS1	32.0469		LAMTOR1	23.9221
PIGC	32.0322		NT5C3A	23.9156
SLC38A2	32.0102		HCST	23.9072
TOMM5	31.9789		MNF1	23.876
NFKB1	31.9254		MRPL28	23.8699
ATP5MC1	31.9219		COMMD1	23.8661
ADSL	31.9183		RPL7L1	23.8432
SYAP1	31.8799		MRPL17	23.842
NDUFA7	31.8712		IGFLR1	23.8345
DPP7	31.8115		ACP1	23.8343
GRAMD1A	31.8075		MRPL16	23.7723
ESYT1	31.8055		BRMS1	23.7622
SIPA1	31.7962		SLBP	23.7544
ARRB2	31.7435		IDH3B	23.7152
SAMM50	31.7344		MAPKAPK2	23.7134
ARHGAP4	31.716		EML3	23.6904
CDKN1A	31.7059		ANAPC16	23.6904
RTF2	31.6887		SLC25A1	23.6563
DEGS1	31.6873		RETREG2	23.6479
MGAT1	31.6713		UBE2N	23.6411
PSMD3	31.6486		SAFB2	23.64
NDUFC2	31.6255		DYNLL2	23.6258
STAT3	31.6016		DGKZ	23.6062
GARS1	31.5673		MTCH2	23.5864
SRPRA	31.5625		APOL3_1	23.5815
UBXN6	31.5468		THAP3	23.5714
SFPQ	31.5424		AP3S1	23.5669
DPM1	31.5072		RABL6	23.5632
WDR55	31.4756		LAS1L	23.5556
MESD	31.4753		NUDT3	23.4993
ZMAT2	31.4591		CHID1	23.4881
IRAK1	31.4427		MRPL33	23.4852
CRTC2	31.433		YTHDC1	23.47
AURKAIP1	31.4033		VAPA	23.462
FH	31.3692		SLC15A3	23.4427
MRPL58	31.3495		ZMAT2	23.4063
DDX39B	31.3368		RIN3	23.4031
AIP	31.294		FADD	23.4018
SELENOS	31.2936		ZBTB7A	23.3852
ILKAP	31.2885		LDB1	23.3631
DNPH1	31.2544		SHFL	23.3546
CRLF3	31.2485		IRF8	23.3515
TIMM17A	31.2421		SEC11C	23.3278
PLAC8A	31.2166		MX1	23.32
SUN2	31.204		RPA3	23.3133
IL12B	31.1683		LITAF	23.3099
MYL12B	31.1563		TRAPPC1	23.3027
RAB27A	31.1554		CAST	23.2863
ACIN1	31.1196		PLAUR	23.2803
EMC10	31.0767		MPDU1	23.268
ANAPC11	31.057		MGST1	23.2248
GLRX3	31.0526		CAPN2	23.2205
PSMD13	31.0438		THRAP3	23.2195
ADIPOR1	31.0357		RAB2A	23.2174
ORMDL2	31.0347		MRPS25	23.2007
RMC1	31.0292		SERPINE2	23.1993
HSBP1_1	31.0171		THOC7	23.1835
PLEKHF2	30.9931		EIF3B	23.1453
IDH3B	30.9913		STUB1	23.1418
ATG4D	30.9332		ACO2	23.1266
MAP4K4	30.9278		SRSF1	23.1204
PSMC6	30.9213		RTN3	23.0916
BIN2	30.8934		CIR1	23.0837
C1QC	30.8493		LY86	23.0734
ALDOC	30.8405		ACIN1	23.0535
SSU72	30.8235		PAPOLA	23.0436
TADA3	30.818		FUOM	23.0316
TUBA1A	30.812		EMC8	23.0305
RGS1	30.8114		PNKD_1	23.0255
CAST	30.8081		RGS19	23.0032
GBP5	30.7704		HBP1	22.9849
HSPA9	30.7327		RRAGA	22.9781
HERC5	30.7151		STAT5A	22.9774
CD46	30.6358		EEFSEC	22.9559
MRPS15	30.5785		ICAM3	22.9483
PDZD11	30.5664		DNAJC7	22.9339
NDUFA13	30.4788		IFNAR2	22.9072
BOLA-DOB	30.4135		ANAPC11	22.9065
FUOM	30.405		RNASE4	22.9041
CD22	30.4046		WRNIP1	22.89
NAA20	30.3994		MPIG6B	22.8859
SLAMF7	30.3091		MATK	22.8725
GMIP	30.2657		TSPAN13	22.8711
EHD1	30.2569		GTF2A2	22.8556
IDH3G	30.2386		TXNL1	22.8305
POU2AF1	30.237		DNAJB1	22.8005
KDELR2	30.1846		PMF1	22.7769
NKG7	30.1682		CSF1R	22.7752
SYS1	30.1656		SPTSSA	22.7746
WIPF1	30.1306		MARCHF7	22.7685
CERS2	30.0671		BLVRB	22.7618
TAX1BP1	30.0589		COMMD7	22.7589
GTPBP4	30.0162		KCTD11	22.7425
SH3BP2	30.0077		DNAJA1	22.7386
NCBP2	29.9989		A2M	22.7329
UBE2L6	29.9955		ATG3	22.7321
F2R	29.9613		ARHGAP1	22.6903
IER5L	29.9291		OSTC	22.6894
UBE2K	29.9039		FGD3	22.6872
ECM1	29.8961		SLC3A2	22.6857
TCEA1	29.8762		DCTN3	22.6641
NRROS	29.8733		H2AC18	22.6517
TRIM38	29.8661		PAIP1	22.6399
TENT2	29.8466		PLBD2	22.6366
GATD3A	29.7951		LY96	22.6229
MED15	29.7799		VAT1	22.6211
TMCO1	29.7759		NIFK	22.615
PEPD	29.7395		DAZAP1	22.6067
XPO6	29.6897		RASSF5	22.603
LY86	29.6861		VDAC1	22.5871
STRAP	29.6642		TCF25	22.5671
OCIAD1	29.6637		RNF220	22.5533
IL10	29.6588		UBE2G2	22.5504
PRR5	29.6384		SLC11A1	22.5381
COPA	29.6125		BID	22.5326
FGD2	29.596		MAPK3	22.5173
NUDT21	29.5958		SEC61A1	22.4918
SARAF	29.5516		SSR3	22.4833
PXN	29.5443		PAFAH1B3	22.4548
CAB39	29.5436		WDR55	22.438
HMGCR	29.5395		RAD23A	22.4367
IMPDH2	29.4903		CD14	22.4359
TSPAN17	29.4415		GTF2E2	22.4311
BRD7	29.3917		MFSD10	22.4232
SON	29.3893		VAV1	22.4051
TMEM147	29.3337		RPF1	22.3876
ANTXR2	29.3275		SP110	22.3786
UBE2Q1	29.3265		GATD3A	22.3684
RASSF3	29.316		DPF2	22.3599
NDUFS3	29.2909		USP7	22.3392
ST6GALNAC2	29.2854		TFEB	22.3369
LTC4S	29.28		ADSL	22.333
STARD7	29.2315		MICU2	22.3302
NCOA4	29.2248		S100A13	22.3267
BAK1	29.1969		NELFE	22.3228
UBA7	29.1916		XDH	22.3049
WIPI2	29.1879		MCM7	22.2895
FCF1	29.1753		CDKN2AIP	22.2838
FNBP1	29.1699		STOM	22.2565
BLVRB	29.1458		CRIPT	22.2535
NAPA	29.1401		ESD	22.2456
DNAJB11	29.1342		EMD	22.2237
CSF1R	29.0819		CASP4	22.2052
YIPF5	29.0648		LAMP3	22.1873
PPP2R5A	29.0355		MBD3	22.1829
ACTR1A	29.0213		ARRDC2	22.1728
ADA	29.0062		MORF4L2	22.1642
FBXL5	29.0048		SH2B2	22.1169
TMEM140	28.9818		UQCC3	22.113
CSNK1G2	28.9579		TUBA1A	22.0943
NDUFA6	28.9362		DYNC1I2	22.0635
MRPS18B	28.9296		XAF1	22.0479
TREML1	28.8815		FBXL3	22.0298
MGC139164	28.8805		RESF1	22.0006
PDHB	28.8727		ZC3H7A	21.9752
GOT2	28.8537		TGS1	21.9702
THRAP3	28.8248		TMA16	21.9539
IFIT1	28.8076		DHPS	21.939
COQ10B	28.802		NCKAP1L	21.9212
IFI44	28.7744		KRR1	21.8998
LILRA4	28.759		MFSD14A	21.8892
SUGT1	28.7417		POLR1F	21.8816
RHBDF2	28.7385		SMIM19	21.8422
MZT2B	28.7157		AMFR	21.817
TSG101	28.6781		IFITM3_1	21.8128
SRSF4	28.6564		YIPF5	21.8034
OLA1	28.6528		RTF1	21.7861
VBP1	28.6477		AGTRAP	21.7552
STX7	28.6467		PIK3R5	21.7533
HMOX2	28.6382		ARF5	21.7519
DENND1C	28.5587		SWAP70	21.7399
ETFA	28.5516		RAB8A	21.7395
ACTN1	28.5228		SF3B4	21.7351
PAPOLA	28.4883		PYCR3	21.7288
PNN	28.4474		PLEKHJ1	21.7189
OTUD5	28.3922		RALBP1	21.7004
MRPL33	28.3853		RBM10	21.6991
APOL3_1	28.3718		PRDX4	21.6634
ISCA1	28.3532		RBM38	21.6584
HIGD2A	28.3397		RAB4B	21.654
MDH1	28.3076		UBA3	21.6353
DYNLT3	28.2986		CPTP	21.6296
ZCRB1	28.2821		MRPL12	21.6196
RNMT	28.2755		PACSIN2	21.597
SAA3	28.2333		SSBP4	21.5898
MPIG6B	28.2038		CD2BP2	21.5799
ELF1	28.2028		GANAB	21.5506
MAP4K2	28.1912		ZC3H14	21.5198
NSMCE1	28.1638		UPF2	21.5038
PPT1	28.159		EMC9	21.4944
PML	28.1406		DPP7	21.4941
POLE4	28.1307		SCYL1	21.4913
BCCIP	28.12		NELFCD	21.4714
PPP1R15A	28.0707		TREML2	21.4665
RNASEH2C	28.0559		CRLS1	21.464
PMPCA	27.9997		SEC13	21.4524
CD4	27.9763		MYDGF	21.4431
NAGA	27.9654		RETN	21.4388
WSB1	27.9407		PRXL2B	21.4319
DGCR2	27.9171		CCAR2	21.4162
KCTD20	27.915		TPRKB	21.3971
TMEM87A	27.8556		ATP6AP1	21.3916
RAB2A	27.8251		PLEKHB2	21.3729
RNF130	27.8237		ARID4A	21.3648
GMPS	27.8225		WBP2	21.3642
SMARCA5	27.8029		TMEM109	21.357
TBRG4	27.8014		ARHGAP25	21.3533
ATP6V1A	27.7973		SHISA5	21.3515
MFSD10	27.7145		CLK4	21.3386
CD72	27.6944		PDZD11	21.3097
NCKAP1L	27.6781		MVB12A	21.3034
TMEM50B	27.6534		ETFA	21.29
PTGER4	27.6218		VDAC3	21.2683
FGL2	27.6051		DNAJC3	21.248
TACC3	27.5718		ZNF706	21.2348
FLII	27.5702		SSNA1	21.218
NUDT3	27.5679		CD8B	21.2146
CTSF	27.5602		PIP4K2A	21.2034
ASPSCR1	27.5553		OGT	21.1923
MINDY3	27.5327		XPC	21.1889
SAR1A	27.5103		MBNL1	21.1867
ABCF1	27.5102		NDUFA6	21.1763
ADRM1	27.5084		STAT4	21.1749
AMFR	27.5046		CHI3L1	21.1639
TXN2	27.4795		POLR2C	21.1597
TIMM13	27.4587		EIF4E	21.1506
ZC3H14	27.4478		TIFA	21.145
SIVA1	27.4478		SERTAD1	21.1421
DNM2	27.4331		PLEK	21.1143
SNW1	27.4102		RBM5	21.0965
ARL14EP	27.4073		SOD2	21.0821
BRD9	27.3935		PHYH	21.0817
OSGEP	27.3387		OTUB1	21.0702
HSD3B7	27.3299		TOR3A	21.0528
ACTN4	27.3288		AK2	21.0087
MRPL16	27.3019		LCN2	21.006
MCRIP1	27.2723		GNL3L	20.9846
RTF1	27.2598		RUVBL1	20.9752
ZDHHC7	27.2401		DNPEP	20.9608
NFE2L2	27.2393		DNAJC2	20.9477
ATP6V1B2	27.2275		TMC6	20.9421
KEAP1	27.2124		SLC2A6	20.942
TOB1	27.2102		CAB39	20.9339
UPF2	27.209		YIPF3	20.9264
SATB1	27.2069		ATP1A1	20.9264
TP53RK	27.1957		ADA2	20.9087
TGS1	27.1831		STX8	20.8926
MAFB	27.1616		ZPR1	20.8628
JCHAIN	27.1486		ARID5A	20.8518
TBCB	27.1372		ATXN10	20.8298
SMS	27.133		TMBIM1	20.8211
GALNT1	27.1185		COX16	20.8126
PILRA	27.1167		ANAPC2	20.81
CIAO2B	27.089		RHOH	20.7898
MARCHF2	27.0673		LRRC61	20.789
ETS1	27.0664		IFI27L2	20.7556
MRPL28	27.0655		NME3	20.7486
WBP4	27.0486		TAF1D	20.7163
SH3BP1	27.0466		PRODH	20.7078
MTHFS	27.0466		CCM2	20.7023
SRSF1	27.0399		DEDD2	20.6672
MRPS25	27.0163		NCF1	20.6656
TCF25	27.0055		SNAPIN	20.6612
RNF187	26.9821		MAGT1	20.6478
TRAF1	26.9581		BTBD2	20.5879
YTHDC1	26.9259		CNPPD1	20.5852
GLIPR1	26.924		MAN1A1	20.5836
GET3	26.9006		ARL4A	20.5753
OXA1L	26.8516		SDHAF1	20.5691
IMP4	26.8306		ILF2	20.5633
PTAFR	26.8207		HERPUD2	20.5538
NR1H3	26.806		RPS6KA1	20.5517
CCNDBP1	26.8006		STK17B	20.5504
SPOCK2	26.8004		PUF60	20.5437
DYNLL1	26.7962		SLAMF7	20.5436
TMED4	26.7902		GPAA1	20.5307
TMEM120A	26.7865		DEGS1	20.5295
PPP1R18	26.7778		PCMT1	20.5243
PAIP1	26.7773		SPG7	20.517
SMARCD2	26.7592		MFSD5	20.517
ERP44	26.7495		ARAF	20.4992
PDIA4	26.7371		NCK1	20.4921
SLBP	26.6949		CCDC69	20.4677
SNRPG	26.6464		PIGL	20.463
EXOSC6	26.622		ZNF75D_1	20.4582
LAS1L	26.6211		ANP32E	20.4521
GTF2E2	26.6163		GOT2	20.43
VAPA	26.5869		SUPT5H	20.4085
QDPR	26.5847		VAC14	20.3785
IL27	26.561		NAPA	20.3762
MOV10	26.5388		CRLF3	20.3739
TSPAN31	26.4734		SUGT1	20.3508
PITPNB	26.471		PITHD1	20.3486
MILR1	26.4672		RAP1A	20.3485
TSPAN3	26.4589		PLA2G16	20.3336
SLC46A2	26.4555		THAP7	20.319
DNAJC8	26.4336		ISY1	20.3181
MYD88	26.4303		GPCPD1	20.3139
UTP6	26.4118		SRPRA	20.3052
DERL2	26.4021		TIMM50	20.3037
USP4	26.3501		NDUFS3	20.2903
OAS1X	26.3481		CRTC2	20.2805
ZPR1	26.3377		BAZ1A	20.2442
TM9SF3	26.3267		BOLA-DOA	20.2388
CHD4	26.3247		TSTD1	20.2343
MACROH2A1	26.3101		PUM1	20.224
MRPS14	26.2586		ZCRB1	20.2225
ATL3	26.253		RBMS1	20.1933
RAB9A	26.2323		TNFAIP8L2	20.1676
SYPL1	26.2291		PPP1R15A	20.1602
VNN2	26.2254		KDELR1	20.1534
SF3B4	26.2098		DDX39B	20.146
TOR1AIP1	26.1949		MID1IP1	20.1247
TOLLIP	26.1747		PEF1	20.1226
HNRNPH2	26.1645		HIKESHI	20.1171
KDELR1	26.1491		HP1BP3	20.1149
TP53	26.1473		DENND10	20.113
MOB2	26.1081		B3GAT3	20.1088
GADD45GIP1	26.0985		CDIPT	20.1083
HNRNPUL2	26.0935		TEN1	20.102
RIT1	26.0907		NAA10	20.0746
RPA3	26.0896		MRPS14	20.0532
C1QB	26.0301		POLR2K	20.038
FLI1	26.0016		CTDSP2	20.0326
RRAGA	26.0008		TPD52L2	20.0309
ANXA4	25.9926		RELA	20.0233
SELENOT	25.9834		TMX1	19.9979
FAM162A	25.966		TRAF3IP3	19.9828
PGAM5	25.9523		CD8A	19.9781
TTC1	25.9127		CENPX	19.9741
PLEKHB2	25.9018		PSMG2	19.9715
TMEM9B	25.8988		TNFAIP3	19.9688
PHB	25.8787		IRAK1	19.9483
PRKCQ	25.8531		NCAPH2	19.9434
COPB1	25.8413		DDX31	19.9393
YME1L1	25.8336		RAB18	19.9362
NHP2	25.8078		WTAP	19.9273
EMD	25.8017		PFKL	19.921
B4GALT1	25.7665		SUPT4H1	19.9203
RAB18	25.703		NSRP1	19.9181
TMED10	25.6304		TP53	19.9137
RNASE4	25.6094		OARD1	19.9116
TREX1	25.6		RNF19B	19.9073
PTDSS1	25.5858		STRAP	19.8824
CHD2_1	25.5679		RHEB	19.8745
ATRX	25.5603		KCNN4	19.8684
CAPZA2	25.5394		SYAP1	19.835
RNASEH2A	25.5226		MPP1	19.7916
NTAQ1	25.5226		SBF1	19.785
MSMO1	25.5009		ROCK1	19.771
MAPRE2	25.4906		PMAIP1	19.7586
RASSF5	25.4895		CERS4	19.7519
TK1	25.483		BABAM1	19.7491
JPT1	25.4735		TTLL12	19.7351
TOP2B	25.4723		SCAMP4	19.7302
ARL6IP4	25.4606		APH1A	19.7193
FAM107B	25.4539		CHTOP	19.6995
SNX17	25.4528		GMPS	19.6886
FMNL1	25.3583		R3HDM4	19.6855
PCLAF	25.3562		METTL26	19.6766
SMARCB1	25.3501		CSNK1A1	19.6755
DRG1	25.3494		CCNL2	19.6719
RESF1	25.3449		TRPC4AP	19.668
MICU2	25.332		ACAA1	19.6676
ANKRD13A	25.3233		EMILIN2	19.6579
SERINC3	25.3082		FLT3LG	19.6536
SELENOO	25.2868		PSMD7	19.6491
TCF7	25.2865		PSMD6	19.6277
CALD1	25.2759		HINT2	19.6174
STK10	25.2725		TSPYL1	19.5792
PMAIP1	25.2282		AURKAIP1	19.5777
PHKG2	25.2058		HMGN4	19.5654
FAM207A	25.2024		ZNHIT1	19.5631
RAP2B	25.1915		ECE1	19.5582
TFPT	25.1507		FAM107B	19.5446
PSMD14	25.1466		IFNGR2	19.5389
PRODH	25.1435		DDIT3	19.5362
TLE3	25.1217		RPL26L1	19.5125
MFSD14A	25.1161		RBM22	19.4892
FLOT2	25.1145		MAEA	19.4633
MRPL3	25.1053		SMIM4	19.4563
PDCD10	25.1017		ZDHHC4	19.4436
LSM8	25.1016		MSL3	19.4332
BTG3	25.0528		CREG1	19.4262
IL27RA	25.0514		IL6R	19.4234
RPF1	25.0445		ELOF1	19.4021
DPF2	25.0362		NUP210	19.4
ARHGAP45	25.0055		UBE2J2	19.3994
DAGLB	25.0021		MAP3K1	19.3985
IL13RA1	24.9786		SNRPN	19.3922
DNAJC2	24.9748		RNMT	19.3905
PTK2B	24.9709		COMMD9	19.3878
MPC2	24.9541		HCK	19.3849
CCAR2	24.9449		ZNRF1	19.3459
GLRX	24.9359		NXF1	19.3401
CIR1	24.9194		RASSF3	19.3389
DHPS	24.8723		CD46	19.2971
RBM8A	24.8676		PSMG3	19.2884
APH1A	24.7927		ADRM1	19.2746
DGCR6L	24.791		RGS14	19.2669
ANP32E	24.7904		TMED10	19.2557
SF3B3	24.7293		SELENOS	19.2407
RABL6	24.7229		EIF3A	19.2366
RHOH	24.7033		TOMM70	19.2298
CNIH1	24.632		CLCN7	19.22
STAT4	24.6217		AKNA	19.2096
PSME3IP1	24.6213		NUPR1	19.2053
IFNGR1	24.6162		TMSB4	19.1947
SLC25A1	24.609		WBP4	19.1713
IRF2BP2	24.6067		RHOQ	19.1617
CFAP298	24.5898		SLC7A6OS	19.1475
ANXA6	24.5685		ARHGEF10L	19.1301
VSIG10L	24.5496		DGUOK	19.1243
CD9	24.5272		ING4	19.1059
GTF2A2	24.4853		TPM4	19.0981
TRAF7	24.4387		DOK3	19.0938
COMMD7	24.4316		VSIG10L	19.0798
ALKBH7	24.4104		CERS2	19.0782
NRAS	24.3934		HIGD2A	19.0685
GNS	24.3506		SMAP1	19.0454
CD151	24.3473		NFKB2	19.0432
SC5D	24.3419		WDR13	19.0397
TYK2	24.3374		TAF11	19.0211
USP7	24.3233		FDPS	19.0102
SMC4	24.2993		EXOSC3	19.0089
GOLPH3	24.2992		DDRGK1	19.0056
GTF2H1	24.2862		PDHB	19.0041
AZI2	24.2761		NCOA4	18.9884
GLRX5	24.2673		SNW1	18.9638
HNRNPA0	24.2368		SREBF1	18.9584
LBH	24.2157		MOB3A	18.9502
GGT5	24.2155		PSMD2	18.9487
DEDD	24.2086		EIF2A	18.9261
RBM4	24.2052		MEA1	18.925
PTP4A1	24.1976		MED15	18.9205
CLPTM1	24.172		PSTPIP2	18.9
RAPGEF1	24.1539		RUNX3	18.8836
OGA	24.1418		CWF19L2	18.8795
TNFAIP8L2	24.1365		MRPS2	18.8788
POLR2I	24.1203		PHKG2	18.8626
R3HDM4	24.0709		CYBB	18.8325
THBS1	24.0329		PKIB	18.8246
CDK2AP2	24.0096		ITPA	18.8135
ZBTB7A	24.0058		PTDSS1	18.7953
ELN	24.0025		NFU1	18.7919
FXR1	24.0021		CTNNBL1	18.7854
SNX8	23.9882		MGST3	18.7565
CHTOP	23.9612		VBP1	18.7517
CCT6A	23.9494		BTK	18.7504
P2RY10	23.9371		IVNS1ABP	18.7465
CPT1A	23.9359		UBL4A	18.7395
DPY30	23.9332		CHMP1A	18.731
ICAM3	23.9198		ALDH9A1	18.7307
EZH2	23.911		RELB	18.7127
LRCH4	23.8998		SAP30BP	18.7121
SEPTIN6	23.8752		OAZ2	18.7027
SLTM	23.8711		SNRNP25	18.699
BLCAP	23.8563		UBE2M	18.6986
PDCD5	23.8503		PRKCB	18.6956
MAEA	23.8481		MED25	18.6887
TAGAP	23.8474		WASHC1	18.6883
BRMS1	23.8415		YKT6	18.6792
PARL	23.8402		KDELR2	18.6685
ITGB3	23.8344		RBM7	18.6428
SNRPA	23.8296		PRRC2C	18.6369
SEH1L	23.8239		PPP1R35	18.6287
PUF60	23.814		SMARCB1	18.6103
SRP19	23.8052		TXNDC5	18.5982
ACP1	23.7736		RAB24	18.5888
BCAS2	23.7727		DCAF11	18.5788
TOPORS	23.7602		RNF146	18.5739
NUP50	23.7435		TBC1D10A	18.5731
SMAP1	23.7177		PMPCA	18.5584
RFXANK	23.7015		SMC4	18.5549
UBE2M	23.6956		DNM2	18.5389
SPN	23.6824		NFKBIB	18.5291
YWHAG	23.6803		FCER2	18.5142
GSDMD	23.6751		CAMK2D	18.5067
RAP1A	23.6623		SNRNP27	18.5037
GNPTG	23.657		POLE3	18.4794
ZNF326	23.656		YME1L1	18.4595
CEBPZ	23.6555		GIMAP8	18.4557
CD27	23.6511		SMARCA5	18.4534
MKNK2	23.6474		IL2RB	18.4513
TPD52L2	23.6261		POMC	18.4325
MAPK1	23.6233		SERINC3	18.4282
ARCN1	23.6147		COMMD4	18.4267
ARID4A	23.5992		KIAA2013	18.4254
SUPT5H	23.598		SDCBP	18.3998
BIN3	23.5161		RAB5A	18.3977
CHMP4A	23.4917		PRKCD	18.3901
OS9	23.4795		MS4A7	18.3867
GPBAR1	23.474		TMEM189	18.3814
UFM1	23.4491		BECN1	18.3786
KIAA1191	23.4459		PAF1	18.3775
PNKP	23.4418		CD27	18.3765
LEF1	23.4361		TANK	18.3756
RNF220	23.4354		MED19	18.3372
GLOD4	23.4334		SCAMP3	18.3369
ARRDC1	23.4099		NAGA	18.3256
ESD	23.3993		BLOC1S2	18.3195
AP3S1	23.3763		TBX21	18.3183
E2F4	23.3702		EMC2	18.3153
H1-2	23.3517		RSL1D1	18.3119
DTX2	23.2861		PSMC4	18.3018
PPP2R5C	23.279		ARPP19	18.3017
DOK2	23.2644		CSF3R	18.2986
NAA10	23.2628		GPX7	18.2784
YWHAZ	23.2555		UTP6	18.2681
HMGN4	23.2493		PPP4R3A	18.256
MNF1	23.2476		NARS1	18.254
CD2BP2	23.2375		GLOD4	18.2348
MED19	23.2333		STK19	18.2269
EIF6	23.2297		ZNF326	18.199
NDUFA5	23.2278		HDAC2	18.1937
CRIPT	23.2027		MTHFS	18.1934
[truncated: 13,202 more rows]

## Sheet: Table S3
Table S3 . Differentially expressed genes between Theileria annulata infected and non-infected cows (Padj and FDR <0.05).
Up-regulated in Theileria infected animals						Down-regulated in Theileria infected animals
Name	Log₂ fold change	Padj-value	FDR p-value			Name	Log₂ fold change	Padj-value	FDR p-value
AANAT	3.7947	0.0033483	0.0484721			BREH1	-2.00059	0.00153058	0.0271239
ABTB2	2.67516	7.60213e-08	6.99259e-06			TH	-2.00398	1.39173e-05	0.000593321
ACER3	2.62156	2.13238e-08	2.41789e-06			FCRL6	-2.01172	0.00263893	0.0408808
ACKR2	3.27321	0.00105921	0.0204269			DNASE1L3	-2.03044	0.00121895	0.0227576
ACOD1	4.281	8.33291e-09	1.0742e-06			NLRP1	-2.03283	0.000140657	0.00406358
ACSL4	3.08986	3.32868e-11	9.36224e-09			TPPP3	-2.04081	2.19153e-05	0.000869626
ACSL5	2.18256	3.40229e-07	2.66969e-05			DLC1	-2.04423	0.00200465	0.0333958
ACSL6	2.46404	6.64763e-10	1.2411e-07			SCN1B	-2.04607	6.26397e-06	0.00030281
ACTG2	3.87729	6.2122e-07	4.42558e-05			MISP3	-2.04982	2.34986e-05	0.00091861
ADGRE1	3.45718	3.43227e-11	9.52982e-09			EEPD1	-2.05522	0.000368738	0.00907945
ADGRG3	3.42552	8.60657e-06	0.000398275			CENPV	-2.05585	1.00738e-06	6.67183e-05
ADM	6.54177	0	0			VPS37D	-2.0597	5.51291e-05	0.00185393
ADORA2A	2.3708	3.30278e-06	0.000177489			SPDEF	-2.06326	0.00132489	0.0243575
AGMAT	2.37027	1.58959e-06	9.50985e-05			ZNF862	-2.06697	0.00211168	0.0348306
AGRN	2.09754	0.000536736	0.0120833			FOXD2	-2.07382	0.0017587	0.0303249
AIF1L	2.7369	0.00070707	0.0148814			CRIP3	-2.08881	2.09612e-05	0.000839106
AK1	2.95206	4.70333e-06	0.000239108			DIRAS2	-2.09255	0.000594409	0.0130824
ALCAM	2.20514	0.000225354	0.00606273			RASD2	-2.10006	0.0003502	0.00873765
ALDH1A1	5.64433	1.11022e-16	8.90522e-14			AOX1	-2.11469	0.00329083	0.0479284
ALOX12	3.92488	8.64969e-08	7.77287e-06			NPL	-2.11504	0.000669468	0.0142423
AMPD3	3.33514	1.02772e-06	6.76514e-05			CAVIN1	-2.11868	0.00175816	0.0303249
ANKRD22	3.34152	1.75557e-09	2.83735e-07			H2BU1	-2.12072	0.000473303	0.0109982
APH1B	2.87536	0.00212038	0.0348944			KCNC3	-2.12848	0.000194388	0.00534925
APOBEC3Z1	4.59738	2.76529e-10	5.87136e-08			NECTIN1	-2.13088	0.000862464	0.017231
ATF3	2.45946	1.33127e-05	0.000570917			H2AC4	-2.13777	0.00124158	0.0230891
ATP13A3	3.53179	1.56341e-08	1.86038e-06			CD163L1	-2.14201	3.47755e-06	0.000185501
ATP2A2	2.0648	4.72229e-07	3.50352e-05			MYO5C	-2.14756	0.000222904	0.00601174
ATP8B4	2.7829	6.52862e-07	4.56098e-05			GRHL1	-2.15505	0.000260564	0.00681527
AURKA	2.36913	1.30844e-07	1.12896e-05			SFXN5	-2.16418	0.000877976	0.0174487
AURKB	2.36905	3.73107e-07	2.88585e-05			ZBTB20	-2.16483	5.94077e-06	0.000289773
AZU1	7.29535	0.00287552	0.0434882			ATP12A	-2.16638	0.000909411	0.0179209
BATF2	2.25145	1.40992e-05	0.000599895			PLXDC1	-2.17254	0.00127588	0.0236402
BATF3	3.58141	3.11394e-11	8.87351e-09			RAPSN	-2.20686	0.000714598	0.0149828
BCL2A1	2.5604	5.50965e-06	0.000271805			STAC2	-2.22442	1.02582e-06	6.76514e-05
BCL2L14	4.17662	2.12021e-06	0.000121475			CITED4	-2.22596	1.98597e-05	0.000805238
BGN	2.83016	0.00270961	0.0415595			STAB1	-2.23298	4.30528e-09	6.1748e-07
BID	2.27046	2.93346e-07	2.3271e-05			IFT27	-2.233	1.46855e-07	1.23683e-05
BIRC5	2.54449	2.04826e-09	3.2617e-07			AGAP3	-2.24432	5.44259e-08	5.28566e-06
BMX	5.20073	1.62786e-08	1.916e-06			EFR3B	-2.24711	2.74308e-05	0.00104223
BOK	2.83621	6.19537e-06	0.000300837			LY6G6C	-2.25284	0.00012146	0.003574
BOLA-DQB	2.54932	0.00220104	0.0359486			CBFA2T3	-2.28675	2.54228e-05	0.000979682
BTG3	2.03235	9.0218e-07	6.04907e-05			ALOX15	-2.28747	0.000305278	0.00776898
BUB1	2.81683	7.52855e-10	1.38174e-07			VNN1	-2.29008	2.07903e-05	0.000833807
BUB1B	2.76523	6.53694e-08	6.12859e-06			JCHAIN	-2.29199	2.10228e-05	0.000840021
C1R	2.98056	8.96119e-07	6.04587e-05			FAM131B	-2.29743	0.000473262	0.0109982
C2	3.12657	3.12043e-08	3.29654e-06			PRSS57	-2.2981	0.00170228	0.0296353
C3AR1	3.7679	1.25868e-10	2.93111e-08			OPRL1	-2.29908	5.0463e-05	0.00171566
C4A	2.49148	1.90761e-05	0.000776563			IL17RB	-2.30441	0.000158127	0.00449306
CACHD1	2.29074	6.28362e-05	0.00207446			OTUD1	-2.30458	2.91698e-08	3.09671e-06
CALD1	2.48512	5.37815e-05	0.00181708			HBEGF	-2.31069	4.96403e-08	4.93147e-06
CAMKK1	2.91346	1.06372e-07	9.28911e-06			H2BC12	-2.31716	1.90292e-06	0.000111082
CASP4	2.42576	5.19242e-07	3.77356e-05			BRB	-2.34984	2.44496e-05	0.000948935
CATHL2	4.2127	1.48888e-06	9.03212e-05			PKIA	-2.37014	0.0014399	0.0260083
CATHL3	4.21673	1.32711e-07	1.13602e-05			ABCC3	-2.37977	1.99244e-05	0.000805238
CATHL5	6.09545	8.59735e-05	0.00268677			H3C13	-2.38664	0.000820454	0.0165597
CATHL6	3.49958	0.000183216	0.00510795			MGARP	-2.40121	1.78276e-05	0.000732624
CCDC42	4.06816	5.20879e-06	0.000259474			ANGPT4	-2.415	0.00260336	0.0403975
CCL14	3.77295	0.000587808	0.0129767			ADAMTS15	-2.41722	2.92171e-06	0.000161313
CCL2	7.07406	0	0			SRGAP3	-2.44746	7.75194e-07	5.31278e-05
CCL20	5.21203	2.60533e-08	2.82118e-06			C1QTNF12	-2.47286	8.78451e-09	1.12572e-06
CCL3	3.03322	5.0346e-08	4.95611e-06			SIPA1L2	-2.51457	0.00137916	0.0252054
CCL4	3.2637	5.21176e-06	0.000259474			BTLA	-2.52546	3.28536e-05	0.001208
CCL8	4.74795	6.12974e-09	8.34916e-07			HOMER3	-2.52621	4.09951e-07	3.13721e-05
CCM2L	4.38947	7.72956e-08	7.06325e-06			SAMD10	-2.54055	3.16534e-05	0.00117383
CCNA2	2.79681	1.0451e-08	1.31592e-06			TRABD2B	-2.54817	2.50679e-05	0.000967728
CCNB1	3.33322	7.21693e-11	1.83879e-08			CALCRL	-2.55786	4.86881e-07	3.57437e-05
CCNB2	3.05065	6.48925e-13	2.65166e-10			FAM20C	-2.57416	5.54158e-08	5.33395e-06
CCR5	2.32188	1.05277e-05	0.000467209			H2AC8	-2.58675	0.000873146	0.0173963
CCRL2	2.87435	1.03382e-05	0.000460688			ANXA8L1	-2.6042	0.000119653	0.00353042
CD163	2.09649	2.38488e-07	1.90588e-05			RASAL1	-2.60987	6.21755e-06	0.000301238
CD24	3.56504	9.90243e-11	2.46502e-08			SSPO	-2.63491	1.0548e-07	9.2588e-06
CD274	3.78171	1.08048e-10	2.62921e-08			PPP1R13L	-2.64072	6.63911e-08	6.19755e-06
CD36	5.20047	4.77396e-15	2.95399e-12			KRT17	-2.65342	3.10518e-12	1.08466e-09
CD5L	2.53794	0.00062215	0.0135617			H2BC18	-2.66956	0.00254762	0.0396649
CD68	2.13249	5.03437e-07	3.68343e-05			SLC27A5	-2.67944	6.97264e-05	0.0022572
CD69	2.22285	0.000116238	0.00344845			IL5RA	-2.71677	4.18189e-05	0.00146457
CD80	2.23086	3.02838e-05	0.00113274			MZB1	-2.73398	4.99302e-08	4.93761e-06
CDA	2.80501	9.83976e-06	0.000442115			MMP11	-2.7387	0.000374291	0.0091494
CDC20	2.6211	1.12948e-08	1.41395e-06			NKD2	-2.7725	7.37454e-05	0.00235909
CDC6	2.0244	1.45544e-05	0.000614435			MRC2	-2.83725	0.000198306	0.00543635
CDCA2	2.70469	5.4881e-09	7.59393e-07			CCR8	-2.87351	3.749e-05	0.0013398
CDCA3	2.48738	9.86472e-08	8.79178e-06			H1-4	-2.89213	2.15616e-12	7.91458e-10
CDCA5	2.37906	1.8008e-05	0.000737238			PLEKHA6	-2.92565	3.46349e-10	7.14369e-08
CDCA8	2.11567	4.28645e-06	0.000222085			FRZB	-2.94203	0.000250463	0.00659651
CDH1	3.17009	1.31425e-05	0.000565861			ADGRB2	-2.95027	9.02175e-07	6.04907e-05
CDH20	3.68258	1.2875e-10	2.96631e-08			INSYN1	-2.98736	3.93748e-05	0.00139337
CDHR5	3.62005	4.45119e-06	0.000229523			MGC137036	-2.98925	0.000171535	0.00482458
CDK1	2.10402	2.02848e-05	0.000815219			MUC13	-3.01171	0.00242131	0.0384727
CDK6	2.43451	6.70966e-06	0.000321485			FEZ1	-3.0704	0.00238103	0.0380949
CENPE	2.31212	2.30421e-08	2.55909e-06			FBN1	-3.07118	4.69577e-06	0.000239108
CENPT	2.69342	4.221e-08	4.29175e-06			MEIS3	-3.07265	0.000851708	0.0170633
CENPW	2.26731	4.18173e-05	0.00146457			GAS1	-3.08237	0.000245445	0.00650625
CEP55	2.57684	3.51409e-09	5.14221e-07			ENHO	-3.08504	0.00341325	0.0492477
CERS6	3.15715	8.16278e-09	1.05857e-06			CLEC14A	-3.12642	0.000437676	0.0103934
CFB	6.70403	0	0			STX1A	-3.26836	1.73146e-07	1.43671e-05
CFI	2.74966	3.26284e-06	0.000175779			ZNF683	-3.27724	2.34257e-14	1.30085e-11
CFLAR	2.11605	1.59795e-05	0.000662967			RTN4RL1	-3.28819	0.00114695	0.0218038
CGAS	2.97173	1.0954e-06	7.13438e-05			KIF19	-3.29384	0.00338207	0.0488954
CKS2	2.0774	5.67337e-07	4.09561e-05			B3GAT1	-3.30843	2.36363e-07	1.89589e-05
CLEC10A	2.199	0.000428518	0.0101983			HTR6	-3.32	1.28372e-05	0.000557145
CLEC1B	5.48516	0	0			SEC14L5	-3.32877	0.00171192	0.0297076
CLSPN	2.27675	1.89234e-06	0.000111063			HSPB8	-3.38034	2.85981e-08	3.05098e-06
CLU	2.15217	2.74005e-05	0.00104223			MYO18B	-3.385	1.87595e-06	0.000110401
CMPK2	3.41222	1.79408e-08	2.0731e-06			HPGD	-3.39909	1.56397e-05	0.000650113
CMTM4	2.01953	0.00185686	0.0316396			TSHZ3	-3.4357	0.000785611	0.0160358
CPNE2	2.54644	4.67416e-06	0.000238746			SGSM1	-3.44879	3.59482e-06	0.000190349
CREB3L3	2.54927	0.000795119	0.0161386			ATP6V0A4	-3.52267	7.88145e-10	1.41065e-07
CRISP3	4.66424	7.79504e-05	0.00247533			ANKRD63	-3.56721	0.00166243	0.0290817
CRISPLD2	2.01155	3.06846e-05	0.00114575			LIMS2	-3.60948	3.01889e-06	0.000164272
CRYBA1	3.22906	0.000807771	0.0163228			ARMH4	-3.65123	1.26018e-05	0.000549205
CSF1	2.6888	4.00124e-13	1.7331e-10			CELSR3	-3.67239	0.000746366	0.0154237
CSF3	5.77526	7.03515e-12	2.30849e-09			ADGRG1	-3.69235	0	0
CSTB_1	5.50659	0	0			ABCG4	-3.74732	0.00308827	0.0458415
CTTNBP2NL	2.44159	2.12949e-05	0.000849327			SLC6A1	-3.76622	0.000632721	0.0137166
CXCL10	3.945	1.78092e-08	2.0731e-06			RIN1	-3.78398	1.11587e-05	0.000493192
CXCL11	4.09832	5.35026e-06	0.00026515			RNASE12	-3.8079	6.15414e-08	5.84563e-06
CXCL16	3.06189	7.07602e-09	9.45959e-07			AKAP5	-3.83712	0.00238982	0.0381684
CXCR1	5.56224	0	0			KIAA1522	-3.83965	6.49793e-05	0.0021244
CXCR2	3.66951	4.31849e-07	3.25873e-05			WNT4	-3.86596	2.26503e-05	0.00089351
CYP27B1	3.03715	0.000103626	0.00314319			FMOD	-3.88282	5.63773e-05	0.00189004
CYP3A4	6.11585	9.54792e-14	4.92332e-11			CD1A	-4.02506	1.15633e-05	0.000507964
CYP3A5_2	4.38031	0.000230262	0.00617175			TTBK1	-4.03656	0.00213168	0.0350006
DCBLD1	2.61919	2.97631e-06	0.000163185			NRIP3	-4.13537	2.69073e-08	2.88481e-06
DCSTAMP	2.51209	0.000874091	0.0173991			ARNT2	-4.14576	0.00200166	0.0333718
DDX58	2.98716	4.72799e-10	9.06141e-08			BSN	-4.46269	0.00103427	0.020035
DEFB10	4.68991	1.11022e-16	8.90522e-14			CPNE8	-4.5327	7.12157e-09	9.46208e-07
DEFB13	4.02029	1.06244e-11	3.33467e-09			KLHL13	-4.55235	4.26501e-08	4.31623e-06
DEFB4A	5.80104	0	0			PEG3	-4.57328	6.28268e-05	0.00207446
DEFB7	3.86179	0	0			DNER	-4.57526	0.00251697	0.0395032
DEPDC1B	3.47679	8.57602e-07	5.82228e-05			AKR1C4	-4.68283	9.26481e-13	3.7157e-10
DHX58	2.76784	3.46126e-10	7.14369e-08			DSP	-4.71772	0.000353218	0.0087826
DLGAP5	2.37368	2.4818e-05	0.00096151			CELSR1	-4.7541	8.54897e-06	0.000397064
DMXL2	3.27936	1.35133e-06	8.40973e-05			CRNN	-4.76385	0.00178162	0.0306227
DNA2	2.70025	0.000167053	0.00471078			SPRN	-4.8148	0.00146218	0.0262574
DRAM1	2.93538	1.36215e-11	4.21431e-09			GPAT2	-4.88912	5.81292e-07	4.1548e-05
DTL	2.18298	0.000756584	0.0156035			IGFBP7	-4.89778	9.53349e-13	3.75394e-10
DTX3L	2.03316	6.25171e-07	4.42704e-05			DMRT3	-4.97471	0.00238415	0.0381059
DYSF	2.08195	7.61995e-08	6.99259e-06			NTSR1	-5.05134	0.00226151	0.0366872
E2F8	2.7173	2.27867e-05	0.000897257			EFEMP1	-5.05914	9.59058e-05	0.00293781
EBD	4.85715	4.72378e-07	3.50352e-05			SYT13	-5.13085	0.00141523	0.0256698
EBI3	2.24576	2.46193e-06	0.000139576			TAC3	-5.14405	0	0
ECE1	2.17093	7.70422e-06	0.000362718			TCF23	-5.19178	0.00315003	0.046535
ECM1	2.55277	8.60827e-11	2.16778e-08			CPXM1	-5.35118	0.00325612	0.0475507
EDN1	2.19974	0.00170666	0.0296604			PLA2G2F	-5.60151	0.0024646	0.038932
EHF	5.28838	2.69895e-13	1.21773e-10			FREM2	-5.82712	0.000898016	0.017761
EID2	2.32715	1.52781e-05	0.000639996			PNOC	-5.9495	5.1136e-06	0.000256354
EIF2AK2	2.69697	1.47343e-07	1.23683e-05			KCNJ5	-7.29771	0.00270246	0.041551
ELN	2.67418	1.55431e-15	1.02005e-12			GPR26	-7.34891	0.00196398	0.0328955
ENO3	2.11588	2.37953e-08	2.61591e-06			LMX1B	-7.40526	0.00220939	0.0360308
EPHX2	3.04399	0.000138719	0.00402713			PCDH1	-8.57325	0	0
ESCO2	2.32347	1.91242e-06	0.000111337
ESPL1	2.64638	8.4345e-08	7.61108e-06
ETS2	2.74539	1.78046e-07	1.46572e-05
ETV5	3.57591	1.94733e-11	5.85741e-09
FADS6	3.18654	0.000585761	0.0129447
FAM111B	2.4796	5.50757e-08	5.32488e-06
FAM13A	3.30795	9.42475e-07	6.28037e-05
FAM20A	2.20141	9.45055e-05	0.00289902
FAM71A	2.54326	8.34693e-05	0.00261308
FAM72A	2.26183	0.000118859	0.00351177
FCAR	2.42215	8.79395e-05	0.00273636
FCGR1A	3.69082	3.33422e-12	1.14618e-09
FFAR2	5.15229	1.80966e-14	1.03137e-11
FLT1	4.282	1.67447e-11	5.10761e-09
FMNL3	2.9327	8.05198e-09	1.05049e-06
FOXM1	2.46772	3.60073e-05	0.00129968
FOXS1	2.09775	7.71495e-09	1.01262e-06
FSCN1	2.64567	3.72198e-07	2.88585e-05
GBP2	2.53349	2.30128e-05	0.000902877
GBP4	2.02618	1.15802e-10	2.76398e-08
GBP5	3.051	5.07927e-13	2.11542e-10
GGT5	2.00182	1.35936e-06	8.4354e-05
GLT1D1	2.12493	0.0012367	0.0230294
GP1BB	3.41461	4.92048e-05	0.00168612
GP9	2.6466	2.74259e-06	0.000153877
GPC1	3.79789	2.47443e-08	2.6929e-06
GPR27	2.0393	0.00167342	0.0292052
GPR31	2.79039	0.000716479	0.0149828
GPR84	4.05697	2.45617e-10	5.31933e-08
GPR87	3.80592	5.88848e-11	1.53647e-08
GPX3	3.04328	5.36067e-08	5.22955e-06
GSDME	4.87563	1.06049e-11	3.33467e-09
GYPB	8.48237	0.000561279	0.0125058
HBA	6.91993	1.77425e-12	6.62498e-10
HBB	2.34919	0.000200178	0.00548072
HBM	3.68805	0.00117568	0.0221792
HCK	2.4825	1.40146e-06	8.62256e-05
HERC5	2.87217	1.16139e-10	2.76398e-08
HERC6	2.46034	1.19573e-09	2.03904e-07
HES4	3.82853	1.89549e-08	2.17199e-06
HHLA2	5.728	4.44229e-07	3.32895e-05
HJURP	2.38394	9.34034e-06	0.000422304
HLX	2.25897	1.26035e-05	0.000549205
HPSE	2.54688	1.39805e-07	1.18736e-05
HSD3B7	3.36852	4.49714e-11	1.2024e-08
ICAM1	2.90791	3.20132e-05	0.00118312
ID1	3.358	1.92386e-09	3.0863e-07
IFI27	2.49096	1.08243e-07	9.4145e-06
IFI44	3.65896	3.72806e-11	1.02201e-08
IFI44L	2.26629	7.56874e-07	5.20369e-05
IFIH1	3.40995	4.04879e-10	7.99093e-08
IFIT1	5.4771	2.22045e-16	1.71744e-13
IFIT2	5.71739	3.44169e-15	2.19226e-12
IFIT3	6.53783	0	0
IFIT5	3.25225	3.68651e-08	3.82003e-06
IFITM1	2.38694	0.00104996	0.0202846
IFITM3_2	2.24401	1.1461e-07	9.92846e-06
IGFBP3	4.82507	1.1637e-06	7.52306e-05
IL12A	3.71381	6.50089e-07	4.55631e-05
IL12B	3.25609	4.23994e-05	0.00147865
IL17REL	4.6653	3.4831e-12	1.16052e-09
IL18BP	4.49877	1.01497e-12	3.9252e-10
IL1R2	3.21767	4.43283e-09	6.27462e-07
IL1RAP	3.12746	1.62511e-08	1.916e-06
IL1RN	3.70739	2.14761e-09	3.37035e-07
IL27	3.13613	1.58762e-14	9.29272e-12
IL4I1	3.51367	5.70177e-09	7.8154e-07
IRAG1	2.22336	0.00111958	0.0214384
IRF7	2.3584	1.03886e-07	9.18309e-06
ISG15	6.20894	0	0
ISG20	2.30138	1.59105e-09	2.63033e-07
ITGA9	3.88031	2.69118e-12	9.71382e-10
KIF11	2.60285	4.33894e-07	3.26279e-05
KIF15	2.07255	6.61148e-07	4.60401e-05
KIF18B	2.11664	0.000994887	0.0193936
KIF20A	3.48277	1.01686e-09	1.79041e-07
KIF22	2.32234	2.64508e-10	5.67173e-08
KIF2C	3.64221	2.20328e-08	2.46291e-06
KIF4A	2.10846	3.93088e-05	0.00139331
KIF5C	3.15375	0.000276301	0.00710911
KIR2DL5A	2.81793	0.000246053	0.0065144
KLF5	2.42636	1.13653e-06	7.36944e-05
KNTC1	2.35203	4.29353e-07	3.25122e-05
KPNA2	2.15077	1.2105e-10	2.84955e-08
KRT23	5.0658	8.87967e-06	0.000406569
LAP	6.35289	1.81538e-10	4.09539e-08
LDLR	2.13347	2.65372e-09	4.01899e-07
LHFPL2	2.12058	2.38113e-05	0.000929157
LIMA1	2.16093	4.58763e-06	0.000235437
LRRC25	2.72313	7.83015e-10	1.41065e-07
LTBP4	2.19386	0.000638772	0.0138063
LTC4S	2.49267	0.000101895	0.00309502
LTF	3.3542	1.48034e-06	9.0309e-05
MARCHF3	3.47433	5.35015e-09	7.47536e-07
MARCKS	3.41974	2.63277e-08	2.83671e-06
MARCKSL1	3.61563	1.37255e-09	2.28657e-07
MARCO	4.28795	1.22072e-09	2.0654e-07
MASTL	2.71537	0.000101709	0.00309369
MCEMP1	2.32381	5.29162e-06	0.000262846
MCM10	2.17258	6.25465e-05	0.00207121
MEGF9	2.03818	0.00138075	0.0252133
MERTK	2.87189	9.52938e-12	3.08026e-09
MGAM	2.40785	0.000476359	0.0110337
MIC1	3.12801	2.99746e-06	0.000163516
MIS18BP1	2.04114	8.89948e-06	0.000406616
MKI67	2.29816	3.88909e-08	3.97293e-06
MMP14	4.07356	1.13243e-14	6.8125e-12
MMP9	6.69361	0	0
MMS22L	2.73402	1.03049e-05	0.000460152
MOB3C	2.27235	5.24994e-08	5.1447e-06
MST1R	2.97549	0.000684475	0.0144763
MT1A	2.84738	0.00128502	0.0237455
MT2A	3.53021	4.2733e-10	8.26311e-08
MT3	2.51495	0.00165483	0.0289999
MX1	2.4258	6.19704e-08	5.86067e-06
MX2	4.28436	4.92495e-13	2.09137e-10
MYBL2	2.18646	7.62594e-10	1.38786e-07
MYBPC2	2.61004	3.61115e-09	5.21377e-07
MYBPH	2.30714	2.00524e-05	0.000808705
NAIP	2.84713	8.0284e-08	7.29619e-06
NCAPG	2.32258	6.28472e-09	8.50675e-07
NCAPH	2.04546	1.29807e-06	8.17991e-05
NCF1	2.68081	1.11415e-09	1.93032e-07
NDC80	2.97252	3.13723e-09	4.68572e-07
NECTIN2	3.12787	1.26021e-12	4.78815e-10
NEIL3	2.84146	5.18878e-07	3.77356e-05
NEK2	2.67469	2.29637e-06	0.00013122
NEU1	2.60385	2.86438e-12	1.01695e-09
NGP	4.14612	4.82995e-06	0.000243828
NINJ1	2.18463	5.72093e-06	0.000280313
NINJ2	3.04888	2.71033e-05	0.00103504
NLRC4	2.6946	3.2008e-08	3.36503e-06
NOS2	3.77632	3.3592e-05	0.00122889
NPEPPS	2.11212	7.02858e-08	6.53012e-06
NRP2	2.43786	5.56134e-06	0.000273732
NUF2	2.21119	1.33136e-06	8.33334e-05
NUPR1	4.26511	0	0
NUSAP1	2.07154	1.28952e-06	8.1658e-05
OAF	2.53119	3.84377e-06	0.00020205
OAS1X	3.29075	3.78697e-08	3.89753e-06
OAS1Y	3.95499	1.59539e-13	7.67808e-11
OAS1Z	2.63151	1.36619e-07	1.16487e-05
OAS2	4.68349	2.57683e-13	1.18737e-10
OCSTAMP	4.1973	3.56249e-09	5.17804e-07
OIP5	2.50544	7.65513e-05	0.00243447
OLFM4	2.99782	6.58918e-06	0.000316412
OPTN	2.91046	3.73501e-10	7.55973e-08
P2RX1	2.29124	0.000112592	0.00337262
P2RY6	5.3015	2.84217e-14	1.53882e-11
PADI3	2.01495	0.00128279	0.0237245
PALM3	2.23234	3.67752e-05	0.00131861
PARD3	3.88388	4.78175e-10	9.08406e-08
PARP14	2.47349	1.25587e-08	1.54537e-06
PARVB	2.00243	6.86668e-07	4.75117e-05
PBK	2.29137	5.41562e-06	0.000267777
PCLAF	2.23472	7.05567e-08	6.53012e-06
PDXK	3.49555	3.39317e-12	1.14822e-09
PELI1	2.23168	1.58352e-06	9.49983e-05
PGLYRP1	2.51649	0.000548169	0.0122895
PLAC8A	2.96298	1.3449e-06	8.39378e-05
PLEK	3.10999	2.05e-06	0.000118392
PLEKHA4	4.4637	2.7368e-09	4.11604e-07
PLIN2	2.31881	1.50167e-08	1.80676e-06
PLSCR2	2.30841	2.57868e-06	0.000145813
PLTP	2.57918	2.8923e-10	6.08141e-08
PLXNA1	2.68004	6.50358e-05	0.0021244
PNKD_2	2.70846	6.42601e-10	1.21016e-07
PNPT1	2.30624	7.16947e-07	4.94488e-05
PROC	3.162	5.0117e-05	0.00170927
PROCR	2.02837	0.000159313	0.00451012
PROK2	7.03761	0.00312585	0.0462724
PRR11	4.67404	8.8158e-06	0.000404499
PTGIR	4.63643	2.06971e-09	3.2718e-07
PTGS2	3.54377	4.79163e-06	0.000242459
PTPN1	2.01058	2.81451e-05	0.00106749
PTPN5	2.59242	3.0791e-06	0.00016671
PTPRG	2.26396	0.000347911	0.00869056
PTTG1	2.10596	1.0884e-06	7.12129e-05
PTX3	6.29871	1.31339e-13	6.46458e-11
PVR	3.33715	1.53914e-05	0.000642242
RAB13	3.61619	5.94109e-08	5.68729e-06
RAB20	2.03091	1.74505e-06	0.000103541
RAB3IL1	2.97385	0.00114773	0.0218038
RAB3IP	2.26479	1.05597e-07	9.2588e-06
RAD54L	2.43021	4.84899e-07	3.57192e-05
RAMP3	2.06711	0.000288216	0.00739561
RBM47	2.30405	2.08071e-10	4.64555e-08
RBPMS2	3.22205	1.19724e-08	1.49015e-06
RETN	2.48299	1.26068e-06	8.00659e-05
RGL1	3.62564	9.82781e-09	1.252e-06
RIN2	2.9244	3.51322e-09	5.14221e-07
RNF19B	2.44431	4.0906e-05	0.001444
RRAD	3.75608	2.33375e-05	0.000913962
RRM2	2.57011	1.69027e-10	3.85329e-08
RSAD2	5.32178	1.22125e-15	8.26516e-13
RSPRY1	2.27994	5.50513e-09	7.59393e-07
RUBCNL	2.01105	1.73194e-08	2.0275e-06
S100A12	2.01161	4.04033e-06	0.000211868
S100A8	2.40276	1.06292e-09	1.85643e-07
S100A9	2.56618	3.99929e-10	7.99093e-08
S1PR2	2.25973	4.16799e-05	0.00146457
SAA3	6.85083	3.33067e-16	2.32685e-13
SAMD9	2.31659	3.79729e-08	3.89753e-06
SCIN	4.25949	0	0
SDC3	2.88109	4.05875e-10	7.99093e-08
SDC4	4.46075	1.01495e-10	2.49782e-08
SDS	4.57912	3.33067e-16	2.32685e-13
SDSL	2.30886	0.00283157	0.043
SEMA3C	2.05054	0.00159453	0.0280754
SEMA7A	2.43165	2.14444e-08	2.41886e-06
SERPINB4	6.7615	0	0
SESN2	2.86825	2.64524e-11	7.63839e-09
SGMS2	3.31671	7.48723e-05	0.00238808
SH3PXD2B	2.57896	0.00118007	0.0222233
SHISA4	2.61851	0.000469511	0.0109655
SLAMF8	2.13205	5.6926e-05	0.00190548
SLC11A2	2.22517	1.32023e-07	1.13461e-05
SLC13A3	2.19716	9.69536e-06	0.000436533
SLC16A7	2.20696	0.00064254	0.0138252
SLC25A19	2.74346	1.28427e-09	2.15608e-07
SLC28A3	5.36274	0	0
SLC2A6	2.22383	3.66852e-05	0.00131756
SLC39A2	3.16309	6.84139e-07	4.74885e-05
SLC39A8	4.00143	4.51861e-14	2.38682e-11
SNX10	3.20918	2.20623e-08	2.46291e-06
SOD2	3.67585	2.13242e-08	2.41789e-06
SPAG5	2.53211	1.75374e-07	1.44965e-05
SPC24	2.25504	2.42713e-08	2.65476e-06
SPC25	2.26896	2.49392e-05	0.00096448
SPDL1	2.14211	4.09389e-05	0.001444
SPRED1	3.02265	3.78971e-07	2.92078e-05
SPTA1	4.20501	0.000142111	0.0040927
SPX	3.01463	2.11048e-06	0.000121238
SSX5	7.39553	1.43095e-08	1.73129e-06
STARD8	2.77931	6.46919e-06	0.000312034
STEAP1	6.4646	4.75168e-06	0.000241
STEAP3	2.66708	6.95505e-10	1.2874e-07
STEAP4	3.84732	2.9885e-07	2.36211e-05
STOML3	4.73678	1.03887e-08	1.31572e-06
STRIP2	2.59547	8.74659e-06	0.000402176
STXBP1	4.94633	2.61441e-11	7.63839e-09
STYK1	2.46188	0.00321123	0.047022
TAP	5.31407	2.01441e-07	1.64008e-05
TARM1	3.03192	1.01935e-05	0.000456117
TBC1D2B	2.50237	2.85319e-06	0.000159257
TBC1D8B	2.21643	0.000461534	0.0108646
TBC1D9	2.38931	1.33284e-08	1.62208e-06
TCN1	6.59467	0	0
TEX2	2.17761	4.14215e-07	3.1476e-05
TFEC	2.29661	7.90929e-07	5.40352e-05
TGM3	3.18577	4.45049e-05	0.00153968
THBS2	2.75627	0.00254459	0.0396462
TIAM2	3.39391	1.13778e-05	0.000500832
TIFAB	4.23612	2.64085e-09	4.01899e-07
TINAGL1	2.60596	0.00116994	0.0221146
TM6SF2	3.98231	0.00010105	0.00307798
TMBIM1	2.07153	3.78941e-05	0.00135201
TNF	2.65315	1.00488e-05	0.000450573
TNFAIP6	5.09725	0	0
TNFRSF6B	2.08084	0.000120516	0.00355103
TNFSF13B	2.87218	3.38347e-09	5.0189e-07
TNFSF15	4.11601	2.92728e-06	0.000161313
TNIP1	2.60793	8.05185e-08	7.29619e-06
TNIP3	5.23189	3.33067e-16	2.32685e-13
TOP2A	2.70459	1.08469e-13	5.46304e-11
TREML1	3.59274	1.19297e-09	2.03904e-07
TRIM25	2.13942	2.41987e-06	0.000137551
TRIP10	2.55235	4.49871e-05	0.00154901
TROAP	2.04283	9.08972e-06	0.000412696
TRPC6	2.46515	0.00260401	0.0403975
TSFM	2.21773	4.13904e-10	8.0756e-08
TTK	2.43248	1.53157e-05	0.000640332
TUBB4A	2.79714	1.2643e-05	0.000549818
TUFT1	2.21872	0.000388061	0.00944296
UBE2C	2.30494	2.4713e-09	3.79581e-07
UHRF1	2.33161	4.41352e-09	6.27462e-07
UPB1	3.08395	1.54276e-08	1.84595e-06
UPP1	3.7275	2.78111e-13	1.22919e-10
USP18	3.15968	7.5519e-09	9.97266e-07
VAT1L	2.27551	0.00298253	0.0447318
VSIG4	2.98935	5.76492e-05	0.00192078
VWF	2.94553	9.32135e-07	6.23063e-05
ZBP1	2.84236	2.42591e-10	5.31225e-08
ZC3H12C	2.08054	0.00127605	0.0236402
ZMYND15	2.79854	4.4997e-07	3.36034e-05
ZNFX1	2.64239	4.11679e-07	3.13934e-05

## Sheet: Table S4
Table S4. Supplementary information for Figure 4 and Figure 5.
Detailed information for Figure 4.
Category	Term	Count	%	PValue	Genes	List Total	Pop Hits	Pop Total	Fold Enrichment	Bonferroni	Benjamini	FDR
GOTERM_BP_DIRECT	GO:0006412~translation	11	44	6.80505e-14	RPS15, RPS15A, RPS5, RPL23, RPS3, RPL13A, RPS20, RPS3A, RPL37, RPS11, UBA52	24	172	13824	36.8372	6.94178e-12	6.94115e-12	6.94115e-12
GOTERM_BP_DIRECT	GO:0000028~ribosomal small subunit assembly	3	12	0.0002744	RPS15, RPS5, RPS10	24	15	13824	115.2	0.0276045	0.0139944	0.0139944
GOTERM_BP_DIRECT	GO:1902600~hydrogen ion transmembrane transport	3	12	0.00135494	COX3, COX2, COX1	24	33	13824	52.3636	0.12916	0.0460679	0.0460679
GOTERM_BP_DIRECT	GO:0002474~antigen processing and presentation of peptide antigen via MHC class I	2	8	0.0214237	JSP.1, B2M	24	13	13824	88.6154	0.890185	0.546303	0.546303
GOTERM_BP_DIRECT	GO:0002181~cytoplasmic translation	2	8	0.0408091	RPLP1, RPLP0	24	25	13824	46.08	0.985734	0.832506	0.832506
Category	Term	Count	%	PValue	Genes	List Total	Pop Hits	Pop Total	Fold Enrichment	Bonferroni	Benjamini	FDR
GOTERM_CC_DIRECT	GO:0022627~cytosolic small ribosomal subunit	9	36	4.52193e-16	RPS15, RPS25, RPS15A, RPS5, RPS3, RPS20, RPS3A, RPS11, RPS10	24	40	15461	144.947	2.04281e-14	2.08009e-14	1.58267e-14
GOTERM_CC_DIRECT	GO:0070062~extracellular exosome	15	60	2.47357e-07	CD74, RPL23, RPLP1, RPS5, RPLP0, ATP6, RPS3A, RPS25, RPS15A, RPS3, COX2, RPS20, RPS11, UBA52, B2M	24	2162	15461	4.46953	1.13784e-05	4.12942e-06	3.14195e-06
GOTERM_CC_DIRECT	GO:0005925~focal adhesion	8	32	2.6931e-07	RPS5, RPL23, RPLP1, RPLP0, RPS3, RPS3A, RPS11, B2M	24	318	15461	16.2065	1.23882e-05	4.12942e-06	3.14195e-06
GOTERM_CC_DIRECT	GO:0022625~cytosolic large ribosomal subunit	5	20	2.09123e-06	RPL23, RPLP1, RPLP0, RPL13A, RPL37	24	63	15461	51.1276	9.61919e-05	2.40491e-05	1.82982e-05
GOTERM_CC_DIRECT	GO:0031012~extracellular matrix	5	20	2.38593e-05	RPS15A, RPS5, RPS3, RPS20, RPS11	24	116	15461	27.7676	0.00109694	0.000219505	0.000167015
GOTERM_CC_DIRECT	GO:0005840~ribosome	4	16	0.000123787	RPS25, RPS15A, RPLP0, UBA52	24	66	15461	39.0429	0.00567838	0.000949035	0.000722092
GOTERM_CC_DIRECT	GO:0045277~respiratory chain complex IV	3	12	0.000250829	COX3, COX2, COX1	24	16	15461	120.789	0.0114733	0.00164831	0.00125415
GOTERM_CC_DIRECT	GO:0016020~membrane	7	28	0.00166013	RPS15A, RPS5, RPL23, RPLP0, COX2, RPS20, RPS11	24	902	15461	4.9994	0.0735819	0.00863317	0.00656872
GOTERM_CC_DIRECT	GO:0005730~nucleolus	6	24	0.0016891	RPS25, RPL23, RPS3, RPS3A, RPS11, RPS10	24	605	15461	6.38884	0.0748175	0.00863317	0.00656872
GOTERM_CC_DIRECT	GO:0030529~intracellular ribonucleoprotein complex	3	12	0.00379168	RPLP0, RPS3, RPS3A	24	62	15461	31.1714	0.160332	0.0174417	0.0132709
GOTERM_CC_DIRECT	GO:0005743~mitochondrial inner membrane	4	16	0.00892656	ATP6, RPS3, COX2, COX1	24	292	15461	8.82477	0.337984	0.0373293	0.0284027
GOTERM_CC_DIRECT	GO:0042612~MHC class I protein complex	2	8	0.0191747	JSP.1, B2M	24	13	15461	99.109	0.589591	0.0722182	0.0549486
GOTERM_CC_DIRECT	GO:0005751~mitochondrial respiratory chain complex IV	2	8	0.020635	COX2, COX1	24	14	15461	92.0298	0.616778	0.0722182	0.0549486
GOTERM_CC_DIRECT	GO:0070469~respiratory chain	2	8	0.0220932	COX2, COX1	24	15	15461	85.8944	0.642165	0.0722182	0.0549486
GOTERM_CC_DIRECT	GO:0005771~multivesicular body	2	8	0.0235494	CD74, TPT1	24	16	15461	80.526	0.665872	0.0722182	0.0549486
GOTERM_CC_DIRECT	GO:0030687~preribosome, large subunit precursor	2	8	0.0394309	RPLP1, RPLP0	24	27	15461	47.7191	0.842849	0.113364	0.0862551
Category	Term	Count	%	PValue	Genes	List Total	Pop Hits	Pop Total	Fold Enrichment	Bonferroni	Benjamini	FDR
GOTERM_MF_DIRECT	GO:0003735~structural constituent of ribosome	14	56	3.55971e-18	RPL23, RPLP1, RPS5, RPLP0, RPL13A, RPS3A, RPS15, RPS15A, RPS3, RPS20, RPL37, RPS11, RPS10, UBA52	24	212	13095	36.0318	1.2459e-16	1.2459e-16	1.17471e-16
GOTERM_MF_DIRECT	GO:0070180~large ribosomal subunit rRNA binding	3	12	2.94157e-05	RPL23, RPLP1, RPLP0	24	5	13095	327.375	0.00102903	0.000514774	0.000485359
GOTERM_MF_DIRECT	GO:0004129~cytochrome-c oxidase activity	3	12	0.00108492	COX3, COX2, COX1	24	28	13095	58.4598	0.03728	0.0124034	0.0116946
GOTERM_MF_DIRECT	GO:0019843~rRNA binding	3	12	0.00141753	RPS5, RPL37, RPS11	24	32	13095	51.1523	0.0484363	0.0124034	0.0116946
GOTERM_MF_DIRECT	GO:0044822~poly(A) RNA binding	7	28	0.00268732	RPS25, RPS15A, RPL23, RPLP0, RPS20, RPS3A, RPS11	24	840	13095	4.54688	0.0898838	0.0188113	0.0177363
GOTERM_MF_DIRECT	GO:0003729~mRNA binding	3	12	0.0134104	RPS5, RPS3, RPL13A	24	101	13095	16.2067	0.376584	0.0782275	0.0737574
Detailed information for Figure 5.
Category	Term	Count	%	PValue	Genes	List Total	Pop Hits	Pop Total	Fold Enrichment	Bonferroni	Benjamini	FDR
GOTERM_BP_DIRECT	GO:0042742~defense response to bacterium	4	15.3846	0.000238865	CATHL5, LAP, ISG15, DEFB4A	22	81	13824	31.0303	0.033354	0.0339188	0.0334411
GOTERM_BP_DIRECT	GO:0051607~defense response to virus	4	15.3846	0.000852176	ISG15, AZU1, IFIT3, IFIT2	22	125	13824	20.1076	0.11402	0.0605045	0.0596523
GOTERM_BP_DIRECT	GO:0060326~cell chemotaxis	3	11.5385	0.00228005	SAA3, CCL2, AZU1	22	47	13824	40.1083	0.276849	0.0878944	0.0866564
GOTERM_BP_DIRECT	GO:0006935~chemotaxis	3	11.5385	0.0024759	CXCR1, PROK2	22	49	13824	38.4712	0.296729	0.0878944	0.0866564
GOTERM_BP_DIRECT	GO:0035457~cellular response to interferon-alpha	2	7.69231	0.0105876	IFIT3, IFIT2	22	7	13824	179.532	0.779412	0.300689	0.296454
GOTERM_BP_DIRECT	GO:0050766~positive regulation of phagocytosis	2	7.69231	0.032917	PTX3, AZU1	22	22	13824	57.124	0.991373	0.779037	0.768064
GOTERM_BP_DIRECT	GO:0006955~immune response	3	11.5385	0.0416482	CSF3, CCL2, AZU1	22	215	13824	8.76786	0.99762	0.844863	0.832963
GOTERM_BP_DIRECT	GO:0008284~positive regulation of cell proliferation	3	11.5385	0.057339	CSF3, PROK2, ADM	22	257	13824	7.33498	0.999772	1	0.992908
GOTERM_BP_DIRECT	GO:0070098~chemokine-mediated signaling pathway	2	7.69231	0.0648005	CXCR1, CCL2	22	44	13824	28.562	0.999926	1	0.992908
Category	Term	Count	%	PValue	Genes	List Total	Pop Hits	Pop Total	Fold Enrichment	Bonferroni	Benjamini	FDR
GOTERM_CC_DIRECT	GO:0005615~extracellular space	9	34.6154	4.21891e-05	SERPINB4, CSF3, TCN1, SAA3, CCL2, PTX3, ADM, AZU1, MMP9	24	950	15461	6.10303	0.000801288	0.000703624	0.000703624
GOTERM_CC_DIRECT	GO:0005576~extracellular region	7	26.9231	7.40657e-05	CATHL5, PROK2, PTX3, LAP, ISG15, DEFB4A, CFB	24	505	15461	8.92962	0.00140631	0.000703624	0.000703624
Category	Term	Count	%	PValue	Genes	List Total	Pop Hits	Pop Total	Fold Enrichment	Bonferroni	Benjamini	FDR
GOTERM_MF_DIRECT	GO:0016494~C-X-C chemokine receptor activity	2	7.69231	0.0129868	CXCR1	20	9	13095	145.5	0.341836	0.321787	0.321787
GOTERM_MF_DIRECT	GO:0004252~serine-type endopeptidase activity	3	11.5385	0.0201117	AZU1, MMP9, CFB	20	152	13095	12.9227	0.478024	0.321787	0.321787

## Sheet: Table S5
Table S5. Top 25 enriched pathways in Theileria annulata infected and non infected crossbred cows
Top 25 enriched pathways in Theileria annulata infected cows
Pathway identifier	Pathway name	#Entities found	#Entities total	Entities ratio	Entities pValue	Entities FDR
R-HSA-6783783	Interleukin-10 signaling	34	86	0.00592205	1.11022e-16	3.85247e-14
R-HSA-168256	Immune System	186	2681	0.184616	1.11022e-16	3.85247e-14
R-HSA-1280215	Cytokine Signaling in Immune system	110	1092	0.0751963	1.11022e-16	3.85247e-14
R-HSA-913531	Interferon Signaling	50	394	0.0271312	1.56875e-13	4.07874e-11
R-HSA-909733	Interferon alpha/beta signaling	30	188	0.0129459	7.09914e-11	1.47662e-08
R-HSA-449147	Signaling by Interleukins	58	643	0.0442776	1.12345e-09	1.94357e-07
R-HSA-69278	Cell Cycle, Mitotic	52	596	0.0410412	2.51247e-08	3.71846e-06
R-HSA-1640170	Cell Cycle	59	734	0.050544	4.70436e-08	6.11566e-06
R-HSA-2500257	Resolution of Sister Chromatid Cohesion	20	134	0.00922738	3.0016e-07	3.20132e-05
R-HSA-1538133	G0 and Early G1	11	38	0.00261672	3.07819e-07	3.20132e-05
R-HSA-380108	Chemokine receptors bind chemokines	13	57	0.00392508	3.87495e-07	3.64246e-05
R-HSA-68877	Mitotic Prometaphase	24	211	0.0145297	2.41418e-06	0.00020762
R-HSA-141424	Amplification of signal from the kinetochores	15	94	0.00647294	4.08308e-06	0.000302148
R-HSA-141444	Amplification of signal from unattached kinetochores via a MAD2 inhibitory signal	15	94	0.00647294	4.08308e-06	0.000302148
R-HSA-69618	Mitotic Spindle Checkpoint	16	111	0.00764358	6.94995e-06	0.000479547
R-HSA-1362300	Transcription of E2F targets under negative control by p107 (RBL1) and p130 (RBL2) in complex with HDAC1	7	20	0.00137722	1.32814e-05	0.000863289
R-HSA-9648025	EML4 and NUDC in mitotic spindle formation	16	121	0.00833219	1.9689e-05	0.00120103
R-HSA-6785807	Interleukin-4 and Interleukin-13 signaling	22	211	0.0145297	2.34248e-05	0.00133521
R-HSA-5663220	RHO GTPases Activate Formins	17	149	0.0102603	6.71017e-05	0.00352633
R-HSA-2467813	Separation of Sister Chromatids	20	195	0.0134279	6.78141e-05	0.00352633
R-HSA-1169410	Antiviral mechanism by IFN-stimulated genes	13	94	0.00647294	7.46168e-05	0.00365622
R-HSA-1169408	ISG15 antiviral mechanism	12	83	0.00571547	9.28568e-05	0.00405773
R-HSA-5633008	TP53 Regulates Transcription of Cell Death Genes	12	83	0.00571547	9.28568e-05	0.00405773
R-HSA-68882	Mitotic Anaphase	23	249	0.0171464	9.43658e-05	0.00405773
R-HSA-2555396	Mitotic Metaphase and Anaphase	23	250	0.0172153	0.000100001	0.00410005
Top 25 enriched pathways in non-infected cows
Pathway identifier	Pathway name	#Entities found	#Entities total	Entities ratio	Entities pValue	Entities FDR
R-HSA-73728	RNA Polymerase I Promoter Opening	6	34	0.00234127	3.06e-06	0.00104626
R-HSA-5334118	DNA methylation	6	36	0.002479	4.24e-06	0.00104626
R-HSA-3214815	HDACs deacetylate histones	7	63	0.00433825	9.24e-06	0.00121828
R-HSA-2559582	Senescence-Associated Secretory Phenotype (SASP)	8	91	0.00626635	1.14e-05	0.00121828
R-HSA-212300	PRC2 methylates histones and DNA	6	44	0.00302989	1.31e-05	0.00121828
R-HSA-427359	SIRT1 negatively regulates rRNA expression	6	45	0.00309875	1.49e-05	0.00121828
R-HSA-427389	ERCC6 (CSB) and EHMT2 (G9a) positively regulate rRNA expression	6	48	0.00330533	2.13e-05	0.00145537
R-HSA-5625886	Activated PKN1 stimulates transcription of AR (androgen receptor) regulated genes KLK2 and KLK3	6	49	0.00337419	2.39e-05	0.00145537
R-HSA-9710421	Defective pyroptosis	6	52	0.00358077	3.31e-05	0.00182269
R-HSA-2299718	Condensation of Prophase Chromosomes	6	55	0.00378736	4.51e-05	0.00221091
R-HSA-171306	Packaging Of Telomere Ends	5	34	0.00234127	4.94e-05	0.00222361
R-HSA-912446	Meiotic recombination	6	58	0.00399394	6.03e-05	0.00229311
R-HSA-73864	RNA Polymerase I Transcription	7	89	0.00612863	8.11e-05	0.00281264
R-HSA-5250924	B-WICH complex positively regulates rRNA expression	6	62	0.00426938	8.67e-05	0.00281264
R-HSA-110330	Recognition and association of DNA glycosylase with site containing an affected purine	5	39	0.00268558	9.38e-05	0.00281264
R-HSA-73772	RNA Polymerase I Promoter Escape	6	64	0.00440711	0.000103	0.00298756
R-HSA-201722	Formation of the beta-catenin:TCF transactivating complex	6	67	0.00461369	0.000132	0.00343583
R-HSA-110328	Recognition and association of DNA glycosylase with site containing an affected pyrimidine	5	42	0.00289216	0.000132	0.00343583
R-HSA-2559586	DNA Damage/Telomere Stress Induced Senescence	6	71	0.00488913	0.00018	0.00399436
R-HSA-9616222	Transcriptional regulation of granulopoiesis	6	71	0.00488913	0.00018	0.00399436
R-HSA-110331	Cleavage of the damaged purine	5	45	0.00309875	0.000182	0.00399436
R-HSA-73927	Depurination	5	46	0.00316761	0.000201	0.00421718
R-HSA-9670095	Inhibition of DNA recombination at telomere	5	48	0.00330533	0.000244	0.00487929
R-HSA-3214847	HATs acetylate histones	7	110	0.00757471	0.000293	0.00508116

## Sheet: Figure S1
Figure S1. Relative expression of differentially expressed genes between infected and non-infected animals by quantitative PCR
